# Supplementary material for: Studying full-shift inhalation exposures to volatile organic compounds (VOCs) among Latino workers in very small-sized beauty salons and auto repair shops
Source: Front Public Health. 2023 Dec 1;11:1300677. doi: 10.3389/fpubh.2023.1300677 (PMC10722412; doi:10.3389/fpubh.2023.1300677)
Supplement: Supplementary file 2 [file Data_Sheet_1.ZIP]

Archive with 8 entries (8 files):
- S1_Data.csv
- __MACOSX/._S1_Data.csv
- S2_Data.csv
- __MACOSX/._S2_Data.csv
- S3_Data.csv
- __MACOSX/._S3_Data.csv
- S4_Data.csv
- __MACOSX/._S4_Data.csv
