# Supplementary material for: Studying full-shift inhalation exposures to volatile organic compounds (VOCs) among Latino workers in very small-sized beauty salons and auto repair shops
Source: Front Public Health. 2023 Dec 1;11:1300677. doi: 10.3389/fpubh.2023.1300677 (PMC10722412; doi:10.3389/fpubh.2023.1300677)
Supplement: Supplementary file 2 [file Data_Sheet_1.ZIP › S2_Data.csv]

Shop_id	Brand	Product_Name	Shop_type	Indgred_Source	Indgred_Source_Publ_Date	Chemical_Name	CASNumber	Pct_Vol_Min	Pct_Vol_Max
FVOI229FU	ACE	Satin Enamel	Auto	SDS	2018-05-25	Propane	74-98-6	10.0	25.0
FVOI229FU	ACE	Satin Enamel	Auto	SDS	2018-05-25	Acetone	67-64-1	10.0	25.0
FVOI229FU	ACE	Satin Enamel	Auto	SDS	2018-05-25	Lt. Aliphatic Hydrocarbon Solvent	64742-89-8	10.0	25.0
FVOI229FU	ACE	Satin Enamel	Auto	SDS	2018-05-25	n-Butyl Acetate	123-86-4	10.0	25.0
FVOI229FU	ACE	Satin Enamel	Auto	SDS	2018-05-25	Butane	106-97-8	0.0	10.0
FVOI229FU	ACE	Satin Enamel	Auto	SDS	2018-05-25	Ethyl 3-Ethoxypropionate	763-69-9	0.0	5.0
FVOI229FU	ACE	Satin Enamel	Auto	SDS	2018-05-25	Xylenes	95-47-6	0.0	3.0
FVOI229FU	ACE	Satin Enamel	Auto	SDS	2018-06-01	Carbon Black	1333-86-4	0.0	3.0
FVOI229FU	ACE	Satin Enamel	Auto	SDS	2018-06-01	Ethylbenzene	100-41-4	0.0	1.0
FVOI229FU	ACE	Satin Enamel	Auto	SDS	2018-06-01	Hydrotreated Heavy Petroleum Naphtha	256422-04-5	0.0	0.3
FVOI229FU	ACE	Satin Enamel	Auto	SDS	2018-06-01	Unsaturated Fatty Acids	none listed	0.0	0.3
FVOI229FU	Advantage	Medium Dry Urethane Reducer	Auto	SDS	2015-07-24	Glycol ether PM acetate	108-65-6	20.0	30.0
FVOI229FU	Advantage	Medium Dry Urethane Reducer	Auto	SDS	2015-07-24	Methyl ethyl ketone	78-93-3	30.0	50.0
FVOI229FU	Advantage	Medium Dry Urethane Reducer	Auto	SDS	2015-07-24	Toluene	108-88-3	10.0	20.0
FVOI229FU	Advantage	Medium Dry Urethane Reducer	Auto	SDS	2015-07-24	Naphtha (pet), hydrotreated lt	64742-49-0	0.0	20.0
FVOI229FU	Advantage	Medium Dry Urethane Reducer	Auto	SDS	2015-07-24	Solvent naphtha (pet), lt aliph.	64742-89-8	0.0	20.0
FVOI229FU	Advantage	Medium Dry Urethane Reducer	Auto	SDS	2015-07-24	Distillates, pet, lt dist hydrotreat process, low -boil	68410-97-9	0.0	20.0
FVOI229FU	Advantage	Medium Dry Urethane Reducer	Auto	SDS	2015-07-24	n-Butyl acetate	123-86-4	10.0	20.0
FVOI229FU	Advantage	Medium Dry Urethane Reducer	Auto	SDS	2015-07-24	Heptane	142-82-5	0.1	1.0
FVOI229FU	Clorox	All Purpose cleaner	Auto	SDS	2012-01-20	Lauryldimethylamine oxide	1643-20-5	0.1	1.0
FVOI229FU	Clorox	All Purpose cleaner	Auto	SDS	2012-01-20	Monoethanolamine	141-43-5	0.1	1.0
FVOI229FU	Keystone Platinum Refinish	Gun wash	Auto	NA	NA	NA	NA	NA	NA
FVOI229FU	Klean Strip	Bulldog Adhesion Promoter	Auto	SDS	2015-05-04	Toluene {Benzene, Methyl-; Toluol}	108-88-3	15.0	40.0
FVOI229FU	Klean Strip	Bulldog Adhesion Promoter	Auto	SDS	2015-05-04	Methyl ethyl ketone {MEK; 2-Butanone}	78-93-3	10.0	30.0
FVOI229FU	Klean Strip	Bulldog Adhesion Promoter	Auto	SDS	2015-05-04	Butyl acetate {n-Butyl acetate. Acetic acid, Butyl ester}	123-86-4	10.0	30.0
FVOI229FU	Klean Strip	Bulldog Adhesion Promoter	Auto	SDS	2015-05-04	Xylene (mixed isomers) {Benzene, dimethyl-}	1330-20-7	5.0	15.0
FVOI229FU	Klean Strip	Bulldog Adhesion Promoter	Auto	SDS	2015-05-04	Ethylbenzene {Ethylbenzol; Phenylethane}	100-41-4	1.0	10.0
FVOI229FU	Klean Strip	Bulldog Adhesion Promoter	Auto	SDS	2015-05-04	Styrene {Phenylethylene; Vinyl benzine; Styrol}	100-42-5	3.0	7.0
FVOI229FU	Klean Strip	Bulldog Adhesion Promoter	Auto	SDS	2015-05-04	Divinyl benzene (Benzene, Diethenyl-)	1321-74-0	1.0	5.0
FVOI229FU	Klean Strip	Bulldog Adhesion Promoter	Auto	SDS	2015-05-04	Ethanol, 2-Butoxy- {Ethylene glycol n-butyl ether, (a glycol ether)}	111-76-2	1.0	5.0
FVOI229FU	Klean Strip	Bulldog Adhesion Promoter	Auto	SDS	2015-05-04	Ethyl methacrylate {2-Propenoic acie, 2-methyl-, ethyl ester}	97-63-2	1.0	5.0
FVOI229FU	Klean Strip	Laquer Thinner	Auto	SDS	2017-05-24	Methanol {Methyl alcohol; Carbinol; Wood alcohol}	67-56-1	25.0	35.0
FVOI229FU	Klean Strip	Laquer Thinner	Auto	SDS	2017-05-24	Acetone {2-Propanone}	67-64-1	20.0	30.0
FVOI229FU	Klean Strip	Laquer Thinner	Auto	SDS	2017-05-24	Petroleum Hydrocarbon Mixture (Alkanes and Cycloalkanes)	none listed	20.0	30.0
FVOI229FU	Klean Strip	Laquer Thinner	Auto	SDS	2017-05-24	Acetic acid, ethyl ester {Ethyl acetate}	141-78-6	0.0	15.0
FVOI229FU	Klean Strip	Laquer Thinner	Auto	SDS	2017-05-24	Toluene {Benzene, Methyl-; Toluol}	108-88-3	0.0	5.0
FVOI229FU	Klean Strip	Laquer Thinner	Auto	SDS	2017-05-24	Ethanol, 2-Butoxy- {Ethylene glycol n-butyl ether, (a glycol ether)}	111-76-2	0.0	5.0
FVOI229FU	Klean Strip	Paint Thinner	Auto	SDS	2017-05-24	Stoddard solvent {Mineral spirits; Aliphatic Petroleum Distillates; White spirits}	8052-41-3	0.0	95.0
FVOI229FU	Klean Strip	Paint Thinner	Auto	SDS	2017-05-24	Benzene, Trimethyl-	25551-13-7	0.0	5.0
FVOI229FU	O'Reilly	Chemicals Carburetor Cleaner	Auto	SDS	2015-05-15	Acetone	67-64-1	70.0	85.0
FVOI229FU	O'Reilly	Chemicals Carburetor Cleaner	Auto	SDS	2015-05-15	Carbon Dioxide, Liquefied, Under Pressure	124-38-9	10.0	30.0
FVOI229FU	O'Reilly	Chemicals Carburetor Cleaner	Auto	SDS	2015-05-15	Toluene {Benzene, Methyl-; Toluol}	108-88-3	5.0	10.0
FVOI229FU	O'Reilly	Chemicals Carburetor Cleaner	Auto	SDS	2015-05-15	Methanol	67-56-1	1.0	5.0
FVOI229FU	Rust-oleum	Paint for Plastic	Auto	SDS	2017-05-02	Acetone	67-64-1	25.0	50.0
FVOI229FU	Rust-oleum	Paint for Plastic	Auto	SDS	2017-05-02	Propane	74-98-6	10.0	25.0
FVOI229FU	Rust-oleum	Paint for Plastic	Auto	SDS	2017-05-02	n-Butane	106-97-8	2.5	10.0
FVOI229FU	Rust-oleum	Paint for Plastic	Auto	SDS	2017-05-02	Naphtha, Petroleum, Hydrotreated Light	139730-55-5	2.5	10.0
FVOI229FU	Rust-oleum	Paint for Plastic	Auto	SDS	2017-05-02	Xylenes (o-, m-, p- isomers)	95-47-6	2.5	10.0
FVOI229FU	Rust-oleum	Paint for Plastic	Auto	SDS	2017-05-02	Solvent Naphtha, Light Aromatic	64742-95-6	2.5	10.0
FVOI229FU	Rust-oleum	Paint for Plastic	Auto	SDS	2017-05-02	Talc (Hydrous Magnesium Silicate)	14807-96-6	1.0	2.5
FVOI229FU	Rust-oleum	Paint for Plastic	Auto	SDS	2017-05-02	Ethylbenzene	100-41-4	1.0	2.5
FVOI229FU	Rust-oleum	Paint for Plastic	Auto	SDS	2017-05-02	Barium Sulfate	7727-43-7	1.0	2.5
FVOI229FU	Rust-oleum	Paint for Plastic	Auto	SDS	2017-05-02	Ethylene Glycol Monobutyl Ether	111-76-2	0.1	1.0
FVOI229FU	Rust-oleum	Paint for Plastic	Auto	SDS	2017-05-02	Titanium Dioxide	13463-67-7	0.1	1.0
FVOI229FU	Valspar	Debeer Refinish MS Clear coat	Auto	SDS	2016-11-22	n-Butyl acetate	123-86-4	10.0	25.0
FVOI229FU	Valspar	Debeer Refinish MS Clear coat	Auto	SDS	2016-11-22	Xylenes	95-47-6	10.0	25.0
FVOI229FU	Valspar	Debeer Refinish MS Clear coat	Auto	SDS	2016-11-22	Solvent naphtha, petroleum, light aromatic	64742-95-6	3.0	10.0
FVOI229FU	Valspar	Debeer Refinish MS Clear coat	Auto	SDS	2016-11-22	Ethylbenzene	100-41-4	1.0	3.0
FVOI229FU	Valspar	Debeer Refinish MS Clear coat	Auto	SDS	2016-11-22	Benzene, 1,2,4-trimethyl-	95-63-6	1.0	3.0
FVOI229FU	Valspar	Debeer Refinish MS Clear coat	Auto	SDS	2016-11-22	Proprietary additive	none listed	0.3	1.0
FVOI229FU	Valspar	Debeer Refinish MS Clear coat	Auto	SDS	2016-11-22	Cumene	98-82-8	0.1	0.3
FVOI229FU	Valspar	Debeer Refinish MS Clear coat	Auto	SDS	2016-11-22	Proprietary additive	none listed	0.1	0.3
VHKA845XL	CRC	Mass Air Flow Sensor Cleaner	Auto	SDS	2014-08-07	2-methylpentane	107-83-5	40.0	50.0
VHKA845XL	CRC	Mass Air Flow Sensor Cleaner	Auto	SDS	2014-08-07	naphtha (petroleum), hydrotreated	139730-55-5	20.0	30.0
VHKA845XL	CRC	Mass Air Flow Sensor Cleaner	Auto	SDS	2014-08-07	2,2,4-trimethylpentane	540-84-1	5.0	10.0
VHKA845XL	CRC	Mass Air Flow Sensor Cleaner	Auto	SDS	2014-08-07	carbon dioxide	124-38-9	5.0	10.0
VHKA845XL	CRC	Mass Air Flow Sensor Cleaner	Auto	SDS	2014-08-07	n-hexane	110-54-3	5.0	10.0
VHKA845XL	CRC	Mass Air Flow Sensor Cleaner	Auto	SDS	2014-08-07	n-pentane	109-66-0	1.0	3.0
VHKA845XL	CRC	Mass Air Flow Sensor Cleaner	Auto	SDS	2014-08-07	2,2-dimethylbutane	75-83-2	0.0	1.0
VHKA845XL	CRC	Mass Air Flow Sensor Cleaner	Auto	SDS	2014-08-07	2,3-dimethylbutane	75-83-2	0.0	1.0
VHKA845XL	CRC	Mass Air Flow Sensor Cleaner	Auto	SDS	2014-08-07	3-methylpentane	96-14-0	0.0	1.0
VHKA845XL	CRC	Mass Air Flow Sensor Cleaner	Auto	SDS	2014-08-07	methanol	67-56-1	0.0	1.0
VHKA845XL	East Penn	Battery Terminal Protection Spray	Auto	SDS	2018-01-01	n-Hexane	110-54-3	15.0	25.0
VHKA845XL	East Penn	Battery Terminal Protection Spray	Auto	SDS	2018-01-01	Petrolatum	8009-03-8	10.0	15.0
VHKA845XL	East Penn	Battery Terminal Protection Spray	Auto	SDS	2018-01-01	Naphtha	64742-88-7	5.0	10.0
VHKA845XL	East Penn	Battery Terminal Protection Spray	Auto	SDS	2018-01-01	Solvent distillates	64741-88-4	2.0	5.0
VHKA845XL	East Penn	Battery Terminal Protection Spray	Auto	SDS	2018-01-01	Xylene	1330-20-7	1.0	3.0
VHKA845XL	East Penn	Battery Terminal Protection Spray	Auto	SDS	2018-01-01	Ethylbenzene	100-41-4	0.0	1.0
VHKA845XL	East Penn	Battery Terminal Protection Spray	Auto	SDS	2018-01-01	Butane	106-97-8	16.0	24.0
VHKA845XL	East Penn	Battery Terminal Protection Spray	Auto	SDS	2018-01-01	Propane	74-98-6	22.0	34.0
VHKA845XL	MAC's	Premium Starting Fluid	Auto	SDS	2015-02-23	SOLVENT NAPHTHA (PETROLEUM), LIGHT	93686-08-9	67.75	67.75
VHKA845XL	Mobil Delvac	1300 Super 15W-40 Diesel Motor Oil	Auto	SDS	2009-07-23	ZINC DITHIOPHOSPHATE	19210-06-1	0.1	1.0
VHKA845XL	ProLine	Heavy Duty Motor Oil 5W-30	Auto	NA	NA	NA	NA	NA	NA
VHKA845XL	SHIELD	R&O Hydraulic Fluid	Auto	SDS	2012-03-26	distillates (petroleum), solvent-dewaxed heavy paraffinic	64742-65-0	64.0	95.0
VHKA845XL	SHIELD	R&O Hydraulic Fluid	Auto	SDS	2012-03-26	distillates (petroleum), hydrotreated heavy paraffinic	64742-54-7	0.0	17.0
VHKA845XL	SHIELD	R&O Hydraulic Fluid	Auto	SDS	2012-03-26	Phosphorodithioic acid, O,O-di-C1-14-alkyl esters, zinc salts	68649-42-3	0.7	2.7
UUNB635KQ	Interdynamics	Ester 100 Complete System Oil Charge	Auto	SDS	2010-08-11	1,1,1,2- Tetrafluoroethane	811-97-2	10.0	30.0
UUNB635KQ	Interdynamics	Ester 100 Complete System Oil Charge	Auto	SDS	2010-08-11	Methylene Chloride	75-09-2	0.0	0.99
UUNB635KQ	Interdynamics	Ester 100 Complete System Oil Charge	Auto	SDS	2010-08-11	Cyclohexanone	108-94-1	0.0	0.5
UUNB635KQ	Interdynamics	Ester 100 Complete System Oil Charge	Auto	SDS	2010-08-11	Other Chloride Content	none listed	0.0	0.1
UUNB635KQ	Interdynamics	Ester 100 Complete System Oil Charge	Auto	SDS	2010-08-11	Synthetic Ester	none listed	70.0	90.0
UUNB635KQ	Mopar	Diesel Injector Cleaner	Auto	SDS	2015-07-17	Diesel Fuel No. 2	68476-34-6	80.0	90.0
UUNB635KQ	Mopar	Diesel Injector Cleaner	Auto	SDS	2015-07-17	Stoddard solvent {Mineral spirits; Aliphatic Petroleum Distillates; White spirits}	8052-41-3	10.0	20.0
UUNB635KQ	Mopar	Diesel Injector Cleaner	Auto	SDS	2015-07-17	Solvent naphtha (petroleum), heavy arom.	64742-94-5	1.0	3.0
UUNB635KQ	Mopar	Diesel Injector Cleaner	Auto	SDS	2015-07-17	Naphthalene	91-20-3	0.0	1.0
UUNB635KQ	Mothers California Gold	Showtime Instant Detailer	Auto	SDS	2015-05-24	Isopropyl alcohol	67-63-0	0.0	10.0
UUNB635KQ	Performance Plus	Synthethic Blend Motor Oil (55gal)	Auto	NA	NA	NA	NA	NA	NA
QIEO727QM	Advanced Industrial Coatings	Acrylic Enamel	Auto	SDS	2018-02-02	Hexamethylene Diisocyanate Polymer	28182-81-2	53.46	53.46
QIEO727QM	Advanced Industrial Coatings	Acrylic Enamel	Auto	SDS	2018-02-02	n-Butyl Acetate	123-86-4	46.43	46.43
QIEO727QM	Advanced Industrial Coatings	Acrylic Enamel	Auto	SDS	2018-02-02	Hexamethylene Diisocyanate (max.)	822-06-0	0.11	0.11
QIEO727QM	Advanced Industrial Coatings	Standard Reducer	Auto	SDS	2018-10-28	Acetone	67-64-1	100.0	100.0
QIEO727QM	Evercoat	Z-grip Non-clog Lightweight Filler	Auto	SDS	2018-08-17	Styrene	100-42-5	10.0	30.0
QIEO727QM	Evercoat	Z-grip Non-clog Lightweight Filler	Auto	SDS	2018-08-17	Acid anhydride	85-43-8	0.5	1.5
QIEO727QM	Evercoat	Z-grip Non-clog Lightweight Filler	Auto	SDS	2018-08-17	Titanium dioxide	13463-67-7	0.5	1.5
QIEO727QM	Evercoat	Z-grip Non-clog Lightweight Filler	Auto	SDS	2018-08-17	Crystalline Silica (Quartz)	14808-60-7	0.1	1.0
QIEO727QM	Klean Strip	Odorless Mineral Spirits	Auto	SDS	2014-09-08	Hydrotreated light distillate (petroleum)	64742-47-8	100.0	100.0
QIEO727QM	MVP Distibution	Window Nu	Auto	SDS	1905-07-04	Isopropyl alcohol	67-63-0	10.0	30.0
QIEO727QM	MVP Distibution	Window Nu	Auto	SDS	1905-07-04	2-Butoxyethanol	111-76-2	1.0	5.0
QIEO727QM	MVP Distibution	Window Nu	Auto	SDS	1905-07-04	Sulfonic acids, C14-16-alkane hydroxy and C14-16-alkene, sodium salts	68439-57-6	0.1	1.0
QIEO727QM	Sherwin Williams Automotive Finishes	Fast Yellow	Auto	SDS	2018-08-17	4-Methyl-2-pentanone	108-10-1	25.0	50.0
QIEO727QM	Sherwin Williams Automotive Finishes	Fast Yellow	Auto	SDS	2018-08-17	2-Ethoxy-1-methylethyl acetate	54839-24-6	10.0	20.0
QIEO727QM	Sherwin Williams	Dimension single stage color	Auto	SDS	2016-06-04	Acetone	67-64-1	0.0	13.24
QIEO727QM	Sherwin Williams	Dimension single stage color	Auto	SDS	2016-06-04	p-Chlorobenzotrifluoride	98-56-6	0.0	12.08
QIEO727QM	Sherwin Williams	Dimension single stage color	Auto	SDS	2016-06-04	Xylene	1330-20-7	0.0	9.25
QIEO727QM	Sherwin Williams	Dimension single stage color	Auto	SDS	2016-06-04	n-Butyl Acetate	123-86-4	0.0	5.24
QIEO727QM	Sherwin Williams	Dimension single stage color	Auto	SDS	2016-06-04	2-Butoxyethyl Acetate	112-07-2	0.0	2.44
QIEO727QM	Sherwin Williams	Dimension single stage color	Auto	SDS	2016-06-04	Methyl Ethyl Ketone	78-93-3	0.0	2.26
QIEO727QM	Sherwin Williams	Dimension single stage color	Auto	SDS	2016-06-04	Pentamethyliperidyl Sebacate	41556-26-7	0.0	1.75
QIEO727QM	Sherwin Williams	Dimension single stage color	Auto	SDS	2016-06-04	Med. Aliphatic Hydrocarbon Solvent	64742-88-7	0.0	1.64
QIEO727QM	Sherwin Williams	Dimension single stage color	Auto	SDS	2016-06-04	Ethylbenzene	100-41-4	0.0	1.64
QIEO727QM	Sherwin Williams	Dimension single stage color	Auto	SDS	2016-06-04	Toluene	108-88-3	0.0	1.52
QIEO727QM	Sherwin Williams	Dimension single stage color	Auto	SDS	2016-06-04	Titanium Dioxide	13463-67-7	0.0	1.5
QIEO727QM	Sherwin Williams	Dimension single stage color	Auto	SDS	2016-06-04	Carbon Black	1333-86-4	0.0	1.5
QIEO727QM	Sherwin Williams	Dimension single stage color	Auto	SDS	2016-06-04	1,2-Benzenecarboxylic acid, mixed decyl and hexyl and octyl diesters	68648-93-1	0.0	1.09
QIEO727QM	Sherwin Williams	Dimension single stage color	Auto	SDS	2016-06-04	Pentamethyliperidyl Sebacate	82919-37-7	0.0	0.53
QIEO727QM	Sherwin Williams	Ultra 7000 2K Transparent Basecoat/Blender	Auto	SDS	2017-09-17	n-Butyl Acetate	123-86-4	50.0	75.0
QIEO727QM	Sherwin Williams	Ultra 7000 2K Transparent Basecoat/Blender	Auto	SDS	2017-09-17	Methyl n-Amyl Ketone	110-43-0	10.0	20.0
QIEO727QM	Sherwin Williams	Ultra 7000 2K Transparent Basecoat/Blender	Auto	SDS	2017-09-17	Cellulose Acetate Butyrate	9004-36-8	0.0	10.0
QIEO727QM	Sherwin Williams	Ultra 7000 2K Transparent Basecoat/Blender	Auto	SDS	2017-09-17	Bis(pentamethyl-4-piperidyl)sebacate	41556-26-7	0.0	3.0
QIEO727QM	Sherwin Williams	Ultra 7000 2K Transparent Basecoat/Blender	Auto	SDS	2017-09-17	Benzotriazole Dipentylphenol	25973-55-1	0.0	3.0
QIEO727QM	Sherwin Williams	Ultra 7000 2K Transparent Basecoat/Blender	Auto	SDS	2017-09-17	Pentamethyliperidyl Sebacate	82919-37-7	0.0	0.3
QIEO727QM	Sherwin Williams	Ultra 7000 2K Transparent Basecoat/Blender	Auto	SDS	2017-09-17	Butyl Methacrylate	97-88-1	0.0	0.3
JSXJ188OL	FOCA	Laundry Detergent	Auto	SDS	2015-12-22	Sodium dodecylbenzenesulfonate	25155-30-0	10.0	30.0
JSXJ188OL	FOCA	Laundry Detergent	Auto	SDS	2015-12-22	Sodium silicoaluminate	1344-00-9	7.0	13.0
JSXJ188OL	FOCA	Laundry Detergent	Auto	SDS	2015-12-22	Sodium silicate	1344-09-8	7.0	13.0
JSXJ188OL	FOCA	Laundry Detergent	Auto	SDS	2015-12-22	Sodium carbonate	497-19-8	3.0	7.0
JSXJ188OL	FVP	Premium Automatic Transmission Fluid	Auto	SDS	2015-05-13	Sulfur Dioxide	7446-09-5	0.0	0.1
HYMB948MF	ACE	Rust Stop	Auto	SDS	2018-05-25	Acetone	67-64-1	25.0	50.0
HYMB948MF	ACE	Rust Stop	Auto	SDS	2018-05-25	Propane	74-98-6	10.0	25.0
HYMB948MF	ACE	Rust Stop	Auto	SDS	2018-05-25	Dimethyl Carbonate	616-38-6	0.0	10.0
HYMB948MF	ACE	Rust Stop	Auto	SDS	2018-05-25	Ethylbenzene	100-41-4	0.0	10.0
HYMB948MF	ACE	Rust Stop	Auto	SDS	2018-05-25	Butane	106-97-8	0.0	10.0
HYMB948MF	ACE	Rust Stop	Auto	SDS	2018-05-25	Talc	14807-96-6	0.0	10.0
HYMB948MF	ACE	Rust Stop	Auto	SDS	2018-05-25	Titanium Dioxide	13463-67-7	0.0	5.0
HYMB948MF	ACE	Rust Stop	Auto	SDS	2018-05-25	2-Methyl-1-propanol	78-83-1	0.0	2.7
HYMB948MF	ACE	Rust Stop	Auto	SDS	2018-05-25	Lt. Aliphatic Hydrocarbon Solvent	64742-89-8	0.0	3.0
HYMB948MF	ACE	Rust Stop	Auto	SDS	2018-05-25	Light Aliphatic Hydrocarbon Solvent	64742-49-0	0.0	3.0
HYMB948MF	ACE	Rust Stop	Auto	SDS	2018-05-25	Light Aliphatic Hydrocarbon Solvent	68410-97-9	0.0	2.8
HYMB948MF	Advantage	General Purpose Lacquer Thinner	Auto	SDS	2010-01-06	METHANOL	67-56-1	40.0	50.0
HYMB948MF	Advantage	General Purpose Lacquer Thinner	Auto	SDS	2010-01-06	TOLUENE	108-88-3	30.0	40.0
HYMB948MF	Advantage	General Purpose Lacquer Thinner	Auto	SDS	2010-01-06	ACETONE	67-64-1	15.0	20.0
HYMB948MF	Advantage	General Purpose Lacquer Thinner	Auto	SDS	2010-01-06	SOLVENT NAPHTHA (PETROLEUM), LIGHT ALIPHATIC	64742-89-8	10.0	15.0
HYMB948MF	Advantage	Paint Catalyst	Auto	SDS	2017-05-26	Benzene, 1-chloro-4-(trifluoromethyl)-	98-56-6	50.0	70.0
HYMB948MF	Advantage	Paint Catalyst	Auto	SDS	2017-05-26	Hexane, 1,6-diisocyanato-, homopolymer	28182-81-2	10.0	25.0
HYMB948MF	Advantage	Paint Catalyst	Auto	SDS	2017-05-26	n-Butyl acetate	123-86-4	5.0	10.0
HYMB948MF	Advantage	Paint Catalyst	Auto	SDS	2017-05-26	Ethylene glycol monobutyl ether acetate	112-07-2	3.0	5.0
HYMB948MF	Advantage	Premium Adhesion Promoter	Auto	SDS	2017-07-12	Acetone	67-64-1	36.88	36.88
HYMB948MF	Advantage	Premium Adhesion Promoter	Auto	SDS	2017-07-12	Isopropyl Alcohol	67-63-0	25.84	25.84
HYMB948MF	Advantage	Premium Adhesion Promoter	Auto	SDS	2017-07-12	Glycol Ether EB	111-76-2	12.96	12.96
HYMB948MF	Advantage	Premium Adhesion Promoter	Auto	SDS	2017-07-12	propane	74-98-6	12.6	12.6
HYMB948MF	Advantage	Premium Adhesion Promoter	Auto	SDS	2017-07-12	n-butane	106-97-8	7.4	7.4
HYMB948MF	Advantage	Premium Adhesion Promoter	Auto	SDS	2017-07-12	Glycidyl Silane	2530-83-8	4.08	4.08
HYMB948MF	AkzoNobel	8100 2K Clear	Auto	SDS	2017-05-26	n-butyl acetate	123-86-4	25.0	30.0
HYMB948MF	AkzoNobel	8100 2K Clear	Auto	SDS	2017-05-26	tert-butyl acetate	540-88-5	20.0	25.0
HYMB948MF	AkzoNobel	8100 2K Clear	Auto	SDS	2017-05-26	2-methoxy-1-methylethyl acetate	108-65-6	1.0	5.0
HYMB948MF	AkzoNobel	8100 2K Clear	Auto	SDS	2017-05-26	2-butoxyethyl acetate	112-07-2	1.0	5.0
HYMB948MF	AkzoNobel	8100 2K Clear	Auto	SDS	2017-05-26	Solvent naphtha (petroleum), heavy arom.	64742-94-5	1.0	5.0
HYMB948MF	AkzoNobel	8100 2K Clear	Auto	SDS	2017-05-26	xylene	1330-20-7	1.0	5.0
HYMB948MF	AkzoNobel	8100 2K Clear	Auto	SDS	2017-05-26	ethylbenzene	100-41-4	0.0	1.0
HYMB948MF	AkzoNobel	8100 2K Clear	Auto	SDS	2017-05-26	naphthalene	91-20-3	0.0	1.0
HYMB948MF	AkzoNobel	Hardener	Auto	SDS	2010-05-11	Hexamethylene diisocyanate, oligomers	28182-81-2	35.0	45.0
HYMB948MF	AkzoNobel	Hardener	Auto	SDS	2010-05-11	2-methoxy-1-methylethyl acetate	108-65-6	5.0	10.0
HYMB948MF	AkzoNobel	Hardener	Auto	SDS	2010-05-11	xylene	1330-20-7	5.0	10.0
HYMB948MF	AkzoNobel	Hardener	Auto	SDS	2010-05-11	n-butyl acetate	123-86-4	5.0	10.0
HYMB948MF	AkzoNobel	Hardener	Auto	SDS	2010-05-11	ethylbenzene	100-41-4	1.0	5.0
HYMB948MF	AkzoNobel	Wanda Universal Clear Coat	Auto	SDS	2012-02-18	n-butyl acetate	123-86-4	35.0	45.0
HYMB948MF	AkzoNobel	Wanda Universal Clear Coat	Auto	SDS	2012-02-19	Acetone	67-64-1	5.0	10.0
HYMB948MF	Montana Big Sky	2K Acrylic Urethane	Auto	SDS	2010-02-16	XYLENE	1330-20-7	30.0	60.0
HYMB948MF	Montana Big Sky	2K Acrylic Urethane	Auto	SDS	2010-02-16	n-BUTYL ACETATE	123-86-4	1.0	5.0
HYMB948MF	Montana Big Sky	2K Acrylic Urethane	Auto	SDS	2010-02-16	TOLUENE DI-ISOCYANATE MIXED ISOMERS	26471-62-5	0.1	1.0
HYMB948MF	Montana Big Sky	2K Acrylic Urethane	Auto	SDS	2010-02-16	5-METHYLHEXAN-2-ONE	110-12-3	0.0	25.0
HYMB948MF	Montana Big Sky	2K Acrylic Urethane	Auto	SDS	2010-02-16	AROMATIC HYDROCARBON SOLVENT	none listed.	0.0	20.0
HYMB948MF	PRO//BASE	Vehicle Refinish	Auto	SDS	2015-03-24	Xylene	1330-20-7	38.2	38.2
HYMB948MF	PRO//BASE	Vehicle Refinish	Auto	SDS	2015-03-24	Isobutyl Acetate	110-19-0	10.0	10.0
HYMB948MF	PRO//BASE	Vehicle Refinish	Auto	SDS	2015-03-24	Ethylbenzene	100-41-4	6.8	6.8
HYMB948MF	Rust-oleum	Flat Protective Enamel	Auto	SDS	2018-04-03	Hydrotreated Light Distillate	64742-47-8	10.0	25.0
HYMB948MF	Rust-oleum	Flat Protective Enamel	Auto	SDS	2018-04-03	Propane	74-98-6	10.0	25.0
HYMB948MF	Rust-oleum	Flat Protective Enamel	Auto	SDS	2018-04-03	Acetone	67-64-1	10.0	25.0
HYMB948MF	Rust-oleum	Flat Protective Enamel	Auto	SDS	2018-04-03	Hydrous Magnesium Silicate	14807-96-6	10.0	25.0
HYMB948MF	Rust-oleum	Flat Protective Enamel	Auto	SDS	2018-04-03	n-Butane	106-97-8	2.5	10.0
HYMB948MF	Rust-oleum	Flat Protective Enamel	Auto	SDS	2018-04-03	n-Butyl Acetate	123-86-4	2.5	10.0
HYMB948MF	Rust-oleum	Flat Protective Enamel	Auto	SDS	2018-04-03	Xylenes (o-, m-, p- isomers)	1330-20-7	2.5	10.0
HYMB948MF	Rust-oleum	Flat Protective Enamel	Auto	SDS	2018-04-03	Ethylbenzene	100-41-4	0.1	1.0
HYMB948MF	Rust-oleum	Flat Protective Enamel	Auto	SDS	2018-04-03	bis(1,2,2,6,6-Pentamethyl-4-Piperidinyl) Sebacate	41556-26-7	0.1	1.0
HYMB948MF	Rust-oleum	Flat Protective Enamel	Auto	SDS	2018-04-03	Solvent Naphtha, Light Aromatic	64742-95-6	0.1	1.0
HYMB948MF	Rust-oleum	Flat Protective Enamel	Auto	SDS	2018-04-03	Carbon Black	1333-86-4	0.1	1.0
HYMB948MF	SEM	Blenz-In	Auto	SDS	2015-04-01	cyclohexanone	108-94-1	40.0	60.0
HYMB948MF	SEM	Blenz-In	Auto	SDS	2015-04-01	Petroleum gases, liquefied, sweetened	68476-86-8	13.0	30.0
HYMB948MF	SEM	Blenz-In	Auto	SDS	2015-04-01	acetone	67-64-1	13.0	30.0
HYMB948MF	SEM	Blenz-In	Auto	SDS	2015-04-01	toluene	108-88-3	1.5	5.0
HYMB948MF	SEM	Trim Coating	Auto	SDS	2017-06-20	acetone	67-64-1	30.0	40.0
HYMB948MF	SEM	Trim Coating	Auto	SDS	2017-06-20	Petroleum gases, liquified, sweetened	68476-86-8	13.0	30.0
HYMB948MF	SEM	Trim Coating	Auto	SDS	2017-06-20	toluene	108-88-3	13.0	30.0
HYMB948MF	SEM	Trim Coating	Auto	SDS	2017-06-20	isobutyl acetate	110-19-0	7.0	10.0
HYMB948MF	SEM	Trim Coating	Auto	SDS	2017-06-20	xylene	1330-20-7	1.5	5.0
HYMB948MF	SEM	Trim Coating	Auto	SDS	2017-06-20	butanone	78-93-3	1.5	5.0
HYMB948MF	SEM	Trim Coating	Auto	SDS	2017-06-20	n-butyl acetate	123-86-4	1.0	1.5
XYZB020AC	Auto Zone	Antifreeze and coolant	Auto	SDS	2005-10-19	Water	7732-18-5	49.0	50.0
XYZB020AC	Auto Zone	Antifreeze and coolant	Auto	SDS	2005-10-19	Ethylene Glycol	107-21-1	45.0	48.0
XYZB020AC	Auto Zone	Antifreeze and coolant	Auto	SDS	2005-10-19	Diethylene Glycol	111-46-6	0.0	2.0
XYZB020AC	Auto Zone	Antifreeze and coolant	Auto	SDS	2005-10-19	Dipotassium Phosphate	7758-11-4	0.0	2.0
XYZB020AC	Auto Zone	Brake Fluid	Auto	SDS	1997-12-08	Blend of various glycol ethers, glycol and polyglycol	none listed.	100.0	100.0
XYZB020AC	FVP	Motor Oil	Auto	SDS	2015-05-13	Distillates (Petroleum), Hydrogenated light paraffinic	64742-55-8	5.0	10.0
XYZB020AC	Ozzy Juice	Degreaser	Auto	SDS	2016-02-12	Water	7732-18-5	90.0	100.0
XYZB020AC	Ozzy Juice	Degreaser	Auto	SDS	2016-02-13	sodium carbonate	497-19-8	1.0	3.0
XYZB020AC	Ozzy Juice	Degreaser	Auto	SDS	2016-02-14	Surfactant blend	68439-46-3	1.0	3.0
XYZB020AC	Valvoline Max Life	Transmission Fluid	Auto	SDS	2016-07-31	HEAVY PARAFFINIC DISTILLATE	64742-54-7	73.23	73.23
XYZB020AC	Valvoline Max Life	Transmission Fluid	Auto	SDS	2016-07-31	HYDROTREATED LIGHT PARAFFINIC DISTILLATE	64742-55-8	1.91	1.91
XYZB020AC	Valvoline Max Life	Transmission Fluid	Auto	SDS	2016-07-31	Acetamide, 2-hydroxy-, N,Ndicoco alkyl derivs.	866259-61-2	0.89	0.89
XYZB020AC	Valvoline Max Life	Transmission Fluid	Auto	SDS	2016-07-31	DODECYL HYDROXYPROPYL SULFIDE	82412-31-5	0.25	0.25
XYZB020AC	Valvoline Max Life	Transmission Fluid	Auto	SDS	2016-07-31	BENZENE, POLYPROPENE DERIVATIVES, SULFONATED, CALCIUM SALTS	75975-85-8	0.14	0.14
XYZB020AC	Amalie	Amalie Hypoid Gear Multi-Purpose GL-5 85W-140	Auto	SDS	2015-03-03	OLEFIN SULFIDE	68937-96-2	1.0	5.0
XYZB020AC	Amalie	Amalie Hypoid Gear Multi-Purpose GL-5 85W-140	Auto	SDS	2015-03-03	PHOSPHORIC ACID ESTERS, AMINE SALT	NA	0.0	2.5
XYZB020AC	B&M	Trick Shift	Auto	SDS	2018-07-09	PETROLEUM DISTILLATES, HYDROTREATED HEAVY PARAFFIN	64742-54-7	0.0	100.0
XYZB020AC	Citgo	Automatic Transmission Fluid	Auto	SDS	2018-04-30	Distillates (petroleum), hydrotreated heavy paraffinic	64742-54-7	90.0	100.0
XYZB020AC	Citgo	Automatic Transmission Fluid	Auto	SDS	2018-04-30	Distillates (petroleum), hydrotreated light paraffinic	64742-55-8	0.0	5.0
XYZB020AC	Citgo	Automatic Transmission Fluid	Auto	SDS	2018-04-30	Alkoxylated long chain alkyl amine	NA	0.0	0.3
XYZB020AC	Toyota	Automatic Transmission Fluid	Auto	SDS	2002-01-01	ALKYL METHACRYLATE COPOLYMER	33434-24-1	1.0	5.0
XYZB020AC	Toyota	Automatic Transmission Fluid	Auto	SDS	2002-01-01	ALKYL PHOSPHITES	682-49-5	0.1	1.0
XYZB020AC	Toyota	Automatic Transmission Fluid	Auto	SDS	2002-01-01	CATALYTIC DEWAXED LIGHT PARAFFINIC OIL (PETROLEUM)	64742-71-8	20.0	30.0
XYZB020AC	Toyota	Automatic Transmission Fluid	Auto	SDS	2002-01-01	LUBRICATING OILS (PETROLEUM), HYDROTREATED NEUTRAL OIL-BASED	72623-86-0	30.0	40.0
XYZB020AC	Toyota	Automatic Transmission Fluid	Auto	SDS	2002-01-01	SEVERELY HYDROTREATED HEAVY PARAFFINIC DISTILLATE	64742-54-7	20.0	30.0
YVQZ498SU	Castrol GTX	Engine Oil	Auto	SDS	2016-11-07	Base oil - highly refined	none listed. (described as "varies")	75.0	90.0
YVQZ498SU	Castrol GTX	Engine Oil	Auto	SDS	2016-11-07	zinc bis[O-(6-methylheptyl)] bis[O-(sec-butyl)] bis(dithiophosphate)	93819-94-4	0.0	3.0
YVQZ498SU	Castrol GTX	Engine Oil	Auto	SDS	2016-11-07	Molybdenum polysulfide long chain alkyl dithiocarbamide complex	none listed. (described as "varies")	0.0	0.3
YVQZ498SU	Safety Kleen	Brake Cleaner	Auto	SDS	2011-08-23	Acetone	67-64-1	45.0	55.0
YVQZ498SU	Safety Kleen	Brake Cleaner	Auto	SDS	2011-08-23	Toluene	108-88-3	20.0	30.0
YVQZ498SU	Safety Kleen	Brake Cleaner	Auto	SDS	2011-08-23	Methyl alcohol	67-56-1	20.0	30.0
YVQZ498SU	Safety Kleen	Brake Cleaner	Auto	SDS	2011-08-23	Carbon dioxide	124-38-9	5.0	15.0
YVQZ498SU	Valvoline	Full Synthetic Motor Oil 5w-20	Auto	SDS	2018-01-22	PETROLEUM DISTILLATES	64742-54-7	10.0	20.0
YVQZ498SU	Valvoline	Full Synthetic Motor Oil 5w-20	Auto	SDS	2018-01-22	Mineral Oil	8020-83-5	1.0	10.0
YVQZ498SU	Valvoline	Full Synthetic Motor Oil 5w-20	Auto	SDS	2018-01-22	Reaction products of Benzeneamine, N-phenyl- with nonene (branched)	36878-20-3	1.0	10.0
YVQZ498SU	Valvoline	Full Synthetic Motor Oil 5w-20	Auto	SDS	2018-01-22	Alkyl alcohol triester with boric acid (H3BO3)	10043-35-3	0.1	1.0
YVQZ498SU	WD-40	Aerosol Lubricant	Auto	SDS	2014-09-01	Aliphatic Hydrocarbon	68920-06-9	45.0	50.0
YVQZ498SU	WD-40	Aerosol Lubricant	Auto	SDS	2014-09-01	Petroleum Base Oil	64742-56-9 64742-65-0 64742-53-6 64742-54-7 64742-71-8	0.0	35.0
YVQZ498SU	WD-40	Aerosol Lubricant	Auto	SDS	2014-09-01	LVP Aliphatic Hydrocarbon	64742-47-8	12.0	18.0
YVQZ498SU	WD-40	Aerosol Lubricant	Auto	SDS	2014-09-01	Carbon Dioxide	124-38-9	2.0	3.0
QXGC293IF	AMS Oil	Synthetic V-Twin Motorcycle Oil SAE 20W-50	Auto	SDS	2017-08-22	Benzenamine, N-phenyl-, reaction products with 2,4,4-trimethylpentene	68411-46-1	1.0	2.5
QXGC293IF	AMS Oil	Synthetic V-Twin Motorcycle Oil SAE 20W-50	Auto	SDS	2017-08-22	Phosphorodithioic acid, O,O-di-C1-14-alkyl esters, zinc salts	68649-42-3	1.0	2.5
QXGC293IF	Lucas Oil	Engine Oil Stop Leak	Auto	SDS	2013-04-15	Distillates (petroleum), solvent-refined heavy naphthenic	64741-96-4	60.0	100.0
QXGC293IF	Ronson	Butane Fuel	Auto	SDS	2012-03-01	Propane	74-98-6	22.0	22.0
QXGC293IF	Ronson	Butane Fuel	Auto	SDS	2012-03-01	n-butane	106-97-8	54.0	54.0
QXGC293IF	Ronson	Butane Fuel	Auto	SDS	2012-03-01	iso-butane	75-28-5	24.0	24.0
QXGC293IF	Silver State	Motor Oil	Auto	NA	NA	NA	NA	NA	NA
XXEG591AD	Evercoat	Cream Hardener	Auto	SDS	2016-08-18	Benzoyl Peroxide	94-36-0	30.0	60.0
XXEG591AD	Norton	Speegrip Structural Adhesive	Auto	NA	NA	NA	NA	NA	NA
XXEG591AD	Standard Coating Corp	Nitro-Stan Spot & Glazing Putty	Auto	SDS	2015-12-08	Extender Pigments	Confidential	50.0	55.0
XXEG591AD	Standard Coating Corp	Nitro-Stan Spot & Glazing Putty	Auto	SDS	2015-12-08	n-butyl acetate	123-86-4	15.0	25.0
XXEG591AD	Standard Coating Corp	Nitro-Stan Spot & Glazing Putty	Auto	SDS	2015-12-08	Isopropanol	67-63-0	0.0	5.0
XXEG591AD	Standard Coating Corp	Nitro-Stan Spot & Glazing Putty	Auto	SDS	2015-12-08	n-butanol	64-63-0	0.0	5.0
XXEG591AD	Standard Coating Corp	Nitro-Stan Spot & Glazing Putty	Auto	SDS	2015-12-08	ethanol	64-17-5	0.0	5.0
XXEG591AD	Standard Coating Corp	Nitro-Stan Spot & Glazing Putty	Auto	SDS	2015-12-08	Light Aliphatic Naptha	64742-89-8	0.0	5.0
XXEG591AD	Standard Coating Corp	Nitro-Stan Spot & Glazing Putty	Auto	SDS	2015-12-08	Xylenes	1330-20-7	0.0	5.0
XXEG591AD	Standard Coating Corp	Nitro-Stan Spot & Glazing Putty	Auto	SDS	2015-12-08	Nitrocellulose	9004-70-0	0.0	5.0
XXEG591AD	Standard Coating Corp	Nitro-Stan Spot & Glazing Putty	Auto	SDS	2015-12-08	Ethylbenzene	100-41-4	0.0	1.0
XXEG591AD	Standard Coating Corp	Nitro-Stan Spot & Glazing Putty	Auto	SDS	2015-12-08	Toluene	108-88-3	0.0	1.0
XXEG591AD	ITW Evercoat	Proline Prolite	Auto	SDS	2015-07-18	Styrene	100-42-5	10.0	30.0
XXEG591AD	ITW Evercoat	Proline Prolite	Auto	SDS	2015-07-18	Acid anhydride	85-43-8	0.1	1.0
XXEG591AD	ITW Evercoat	Proline Prolite	Auto	SDS	2015-07-18	Titanium dioxide	13463-67-7	0.1	1.0
XXEG591AD	PPG	OMNI Plus Yellow Shade Green	Auto	SDS	2019-04-09	xylene	1330-20-7	20.0	49.0
XXEG591AD	PPG	OMNI Plus Yellow Shade Green	Auto	SDS	2019-04-09	ethylbenzene	100-41-4	5.0	8.7
XXEG591AD	PPG	OMNI Plus Yellow Shade Green	Auto	SDS	2019-04-09	heptan-2-one	110-43-0	5.0	8.0
XXEG591AD	PPG	OMNI Plus Yellow Shade Green	Auto	SDS	2019-04-09	[1,3,8,16,18,24-hexabromo-2,4,9,10,11,15,17,22,23,25-decachloro-29H,31H- phthalocyaninato(2-)-N29,N30,N31,N32]copper	14302-13-7	1.0	5.0
XXEG591AD	PPG	OMNI Plus Yellow Shade Green	Auto	SDS	2019-04-09	toluene	108-88-3	0.0	1.0
XXEG591AD	PPG	OMNI Plus Yellow Shade Green	Auto	SDS	2019-04-09	2-butanone oxime	96-29-7	0.0	1.0
XXEG591AD	PPG	OMNI Plus Deep Basecoat Black	Auto	SDS	2019-04-09	acetone	67-64-1	20.0	50.0
XXEG591AD	PPG	OMNI Plus Deep Basecoat Black	Auto	SDS	2019-04-09	benzyl butyl phthalate	85-68-7	0.0	1.0
XXEG591AD	PPG	OMNI Plus Deep Basecoat Black	Auto	SDS	2019-04-09	xylene	1330-20-7	10.0	19.0
XXEG591AD	PPG	OMNI Plus Deep Basecoat Black	Auto	SDS	2019-04-09	4-chloro-α,α,α-trifluorotoluene	98-56-6	5.0	10.0
XXEG591AD	PPG	OMNI Plus Deep Basecoat Black	Auto	SDS	2019-04-09	carbon black, respirable powder	1333-86-4	1.0	5.0
XXEG591AD	PPG	OMNI Plus Deep Basecoat Black	Auto	SDS	2019-04-09	ethylbenzene	100-41-4	1.0	3.4
XXEG591AD	A. G. Layne, Inc.	GP Thinner	Auto	NA	NA	NA	NA	NA	NA
ZMPD339FP	Alfaparf Milano	PIGMENTS CUSTOMIZABLE COLOR	Beauty	SDS	2016-03-15	BASIC YELLOW 87	116844-55-4	0.0	1.0
ZMPD339FP	Alfaparf Milano	PIGMENTS CUSTOMIZABLE COLOR	Beauty	SDS	2016-03-15	COCAMIDOPROPYL BETAINE	86438-79-1	0.0	1.0
ZMPD339FP	Alfaparf Milano	PIGMENTS CUSTOMIZABLE COLOR	Beauty	SDS	2016-03-15	ETHYLHEXYLGLYCERIN	70445-33-9	0.0	1.0
ZMPD339FP	Alfaparf Milano	PIGMENTS CUSTOMIZABLE COLOR	Beauty	SDS	2016-03-15	PHENOXYETHANOL	122-99-6	0.0	1.0
ZMPD339FP	Alfaparf Milano	PIGMENTS CUSTOMIZABLE COLOR	Beauty	SDS	2016-03-15	BASIC RED 51	12270-25-6	1.0	3.0
ZMPD339FP	Alfaparf Milano	PIGMENTS HYDRATING MASK	Beauty	SDS	2016-03-15	CETRIMONIUM CHLORIDE	112-02-7	0.0	1.0
ZMPD339FP	Alfaparf Milano	PIGMENTS HYDRATING MASK	Beauty	SDS	2016-03-15	ETHYLHEXYLGLYCERIN	10438-94-5	0.0	1.0
ZMPD339FP	Alfaparf Milano	PIGMENTS HYDRATING MASK	Beauty	SDS	2016-03-15	ISOPROPYL ALCOHOL	67-63-0	0.0	1.0
ZMPD339FP	Alfaparf Milano	PIGMENTS HYDRATING MASK	Beauty	SDS	2016-03-15	PHENOXYETHANOL	122-99-6	0.0	1.0
ZMPD339FP	Alfaparf Milano	PIGMENTS HYDRATING MASK	Beauty	SDS	2016-03-15	QUATERNIUM-87	92201-88-2	0.0	1.0
ZMPD339FP	Alfaparf Milano	PIGMENTS HYDRATING MASK	Beauty	SDS	2016-03-15	BEHENTRIMONIUM CHLORIDE	17301-53-0	1.0	3.0
ZMPD339FP	Alfaparf Milano	PIGMENTS Hydrating Shampoo	Beauty	SDS	2016-03-15	CETRIMONIUM CHLORIDE	112-02-7	0.0	1.0
ZMPD339FP	Alfaparf Milano	PIGMENTS Hydrating Shampoo	Beauty	SDS	2016-03-15	DISODIUM EDTA	139-33-3	0.0	1.0
ZMPD339FP	Alfaparf Milano	PIGMENTS Hydrating Shampoo	Beauty	SDS	2016-03-15	ETHYLHEXYLGLYCERIN	222021-46-7	0.0	1.0
ZMPD339FP	Alfaparf Milano	PIGMENTS Hydrating Shampoo	Beauty	SDS	2016-03-15	LAURETH-2	9002-92-0	0.0	1.0
ZMPD339FP	Alfaparf Milano	PIGMENTS Hydrating Shampoo	Beauty	SDS	2016-03-15	PHENOXYETHANOL	122-99-6	0.0	1.0
ZMPD339FP	Alfaparf Milano	PIGMENTS Hydrating Shampoo	Beauty	SDS	2016-03-15	UNDECETH-3	34398-01-1	0.0	1.0
ZMPD339FP	Alfaparf Milano	PIGMENTS Hydrating Shampoo	Beauty	SDS	2016-03-15	CITRIC ACID	77-92-9	1.0	3.0
ZMPD339FP	Alfaparf Milano	PIGMENTS Hydrating Shampoo	Beauty	SDS	2016-03-15	COCAMIDOPROPYLAMINE OXIDE	68155-09-9	1.0	3.0
ZMPD339FP	Alfaparf Milano	PIGMENTS Hydrating Shampoo	Beauty	SDS	2016-03-15	COCAMIDOPROPYL BETAINE	68201-55-8	3.0	5.0
ZMPD339FP	Alfaparf Milano	PIGMENTS Hydrating Shampoo	Beauty	SDS	2016-03-15	SODIUM COCOAMPHOACETATE	308068-91-9	5.0	7.0
ZMPD339FP	Bioelements	Bioelement Enzyme Treatment	Beauty	NA	NA	NA	NA	NA	NA
ZMPD339FP	Bioelements	Karefole Facial Mask	Beauty	NA	NA	NA	NA	NA	NA
ZMPD339FP	Bioelements	Quick Refiner for Eyes	Beauty	NA	NA	NA	NA	NA	NA
ZMPD339FP	Biosilk Silk Therapy	Original Hair Treatment Serum	Beauty	SDS	2004-10-19	SD Alcohol 40B	64-17-5	0.0	8.0
ZMPD339FP	Biosilk Silk Therapy	Original Hair Treatment Serum	Beauty	SDS	2016-04-29	Ethanol	64-17-5	1.0	5.0
ZMPD339FP	Biosilk Silk Therapy	Original Hair Treatment Serum	Beauty	SDS	2016-04-29	Cyclopentasiloxane	541-02-6	none listed.	none listed.
ZMPD339FP	Biosilk Silk Therapy	Original Hair Treatment Serum	Beauty	SDS	2016-04-29	Cyclotetrasiloxane	556-67-2	none listed.	none listed.
ZMPD339FP	Biosilk Silk Therapy	Original Hair Treatment Serum	Beauty	SDS	2016-04-29	Dimethiconol	31692-79-2	none listed.	none listed.
ZMPD339FP	Biosilk Silk Therapy	Original Hair Treatment Serum	Beauty	SDS	2016-04-29	Cyclohexasiloxane	540-97-6	none listed.	none listed.
ZMPD339FP	Biosilk Silk Therapy	Original Hair Treatment Serum	Beauty	SDS	2016-04-29	Alcohol Denat.	64-17-5	none listed.	none listed.
ZMPD339FP	Biosilk Silk Therapy	Original Hair Treatment Serum	Beauty	SDS	2016-04-29	C12-15 Alkyl Benzoate	2915-72-2	none listed.	none listed.
ZMPD339FP	Biosilk Silk Therapy	Original Hair Treatment Serum	Beauty	SDS	2016-04-29	Phenoxyethanol	122-99-6	none listed.	none listed.
ZMPD339FP	Biosilk Silk Therapy	Original Hair Treatment Serum	Beauty	SDS	2016-04-29	Panthenol	81-13-0	none listed.	none listed.
ZMPD339FP	Biosilk Silk Therapy	Original Hair Treatment Serum	Beauty	SDS	2016-04-29	Ethyl Ester of Hydrolyzed Silk	none listed.	none listed.	none listed.
ZMPD339FP	Biosilk Silk Therapy	Original Hair Treatment Serum	Beauty	SDS	2016-04-29	Fragrance (Parfum)	none listed.	none listed.	none listed.
ZMPD339FP	Biosilk Silk Therapy	Original Hair Treatment Serum	Beauty	SDS	2016-04-29	Benzyl Benzoate	120-51-4	none listed.	none listed.
ZMPD339FP	Biosilk Silk Therapy	Original Hair Treatment Serum	Beauty	SDS	2016-04-29	Hexyl Cinnamal	101-86-0	none listed.	none listed.
ZMPD339FP	Biosilk Silk Therapy	Original Hair Treatment Serum	Beauty	SDS	2016-04-29	Linalool	78-70-6	none listed.	none listed.
ZMPD339FP	Biosilk Silk Therapy	Original Hair Treatment Serum	Beauty	SDS	2016-04-29	Alpha- Isomethyl Ionone	127-51-5	none listed.	none listed.
ZMPD339FP	Biosilk Silk Therapy	Original Hair Treatment Serum	Beauty	SDS	2016-04-29	Citronellol	106-22-9	none listed.	none listed.
ZMPD339FP	Biosilk Silk Therapy	Original Hair Treatment Serum	Beauty	SDS	2016-04-29	Geraniol	106-24-1	none listed.	none listed.
ZMPD339FP	Biosilk Silk Therapy	Original Hair Treatment Serum	Beauty	SDS	2016-04-29	Hydroxycitronellal	107-75-5	none listed.	none listed.
ZMPD339FP	Biosilk Silk Therapy	Original Hair Treatment Serum	Beauty	SDS	2016-04-29	Butylphenyl Methylpropional	80-54-6	none listed.	none listed.
ZMPD339FP	Biosilk Silk Therapy	Original Hair Treatment Serum	Beauty	SDS	2016-04-29	Eugenol	97-53-0	none listed.	none listed.
ZMPD339FP	Brazilian Blowout	Açai Anti-Frizz Conditioner	Beauty	SDS	2011-07-20	Water	7732-18-5	30.0	100.0
ZMPD339FP	Brazilian Blowout	Açai Anti-Frizz Conditioner	Beauty	SDS	2011-07-20	Cetearyl Alcohol	67762-27-0	3.0	10.0
ZMPD339FP	Brazilian Blowout	Açai Anti-Frizz Conditioner	Beauty	SDS	2011-07-20	Behentrimonium Chloride	17301-53-0	1.0	3.0
ZMPD339FP	Brazilian Blowout	Açai Anti-Frizz Conditioner	Beauty	SDS	2011-07-20	Dimethicone	9006-65-9	1.0	3.0
ZMPD339FP	Brazilian Blowout	Açai Anti-Frizz Conditioner	Beauty	SDS	2011-07-20	Amodimethicone	308070-89-5	1.0	3.0
ZMPD339FP	Brazilian Blowout	Açai Anti-Frizz Conditioner	Beauty	SDS	2011-07-20	Cetyl Alcohol	36653-82-4	1.0	3.0
ZMPD339FP	Brazilian Blowout	Açai Anti-Frizz Shampoo	Beauty	SDS	2011-07-20	Disodium Laureth Sulfosuccinate	58450-52-5	3.0	10.0
ZMPD339FP	Brazilian Blowout	Açai Anti-Frizz Shampoo	Beauty	SDS	2011-07-20	Sodium Lauryl Sulfoacetate	1847-58-1	3.0	10.0
ZMPD339FP	Brazilian Blowout	Açai Anti-Frizz Shampoo	Beauty	SDS	2011-07-20	Sodium Cocoyl Isethionate	61789-32-0	3.0	10.0
ZMPD339FP	Brazilian Blowout	Açai Anti-Frizz Shampoo	Beauty	SDS	2011-07-20	Cocamidopropylamine Oxide	68155-09-9	1.0	3.0
ZMPD339FP	Brazilian Blowout	Açai Anti-Frizz Shampoo	Beauty	SDS	2011-07-20	Cocamidopropyl Hydroxysultaine	68139-30-0	1.0	3.0
ZMPD339FP	Brazilian Blowout	Açai Anti-Frizz Shampoo	Beauty	SDS	2011-07-20	Cocamidopropyl Betaine	68201-55-8	1.0	3.0
ZMPD339FP	Brazilian Blowout	Açai Anti-Frizz Shampoo	Beauty	SDS	2011-07-20	Glycol Distearate	627-83-8	1.0	3.0
ZMPD339FP	Brazilian Blowout	Açai Anti-Frizz Shampoo	Beauty	SDS	2011-07-20	Steareth-4	59970-10-4	1.0	3.0
ZMPD339FP	Brazilian Blowout	Açai Anti-Frizz Shampoo	Beauty	SDS	2011-07-20	PEG-18 Glyceryl Oleate /Cocoate	NA	none listed	none listed
ZMPD339FP	Brazilian Blowout	Açai Deep Conditioning Masque	Beauty	SDS	2011-02-21	Water	7732-18-5	30.0	100.0
ZMPD339FP	Brazilian Blowout	Açai Deep Conditioning Masque	Beauty	SDS	2011-02-21	Cetearyl Alcoho	67762-27-0	3.0	10.0
ZMPD339FP	Brazilian Blowout	Açai Deep Conditioning Masque	Beauty	SDS	2011-02-21	Behentrimonium Chloride	17301-53-0	3.0	10.0
ZMPD339FP	Brazilian Blowout	Açai Deep Conditioning Masque	Beauty	SDS	2011-02-21	Phenyl Trimethicone	195868-36-1	1.0	3.0
ZMPD339FP	Brazilian Blowout	Açai Deep Conditioning Masque	Beauty	SDS	2011-02-21	Amodimethicone	308070-89-5	1.0	3.0
ZMPD339FP	Brazilian Blowout	Volume Conditioner	Beauty	SDS	2012-06-19	Water	7732-18-5	30.0	100.0
ZMPD339FP	Brazilian Blowout	Volume Conditioner	Beauty	SDS	2012-06-19	Cetearyl Alcohol	67762-27-0	3.0	10.0
ZMPD339FP	Brazilian Blowout	Volume Conditioner	Beauty	SDS	2012-06-19	Behentrimonium Methosulfate	463965-85-7	1.0	3.0
ZMPD339FP	Brazilian Blowout	Volume Conditioner	Beauty	SDS	2012-06-19	Cetyl Alcohol	36653-82-4	1.0	3.0
ZMPD339FP	Brazilian Blowout	Volume Conditioner	Beauty	SDS	2012-06-19	Simmondsia Chinensis (Jojoba) Seed Oil	61789-91-1	1.0	3.0
ZMPD339FP	Brazilian Blowout	Volume Shampoo	Beauty	SDS	2012-06-19	Water	7732-18-5	30.0	100.0
ZMPD339FP	Brazilian Blowout	Volume Shampoo	Beauty	SDS	2012-06-19	Sodium Lauroyl Methyl Isethionate	928663-45-0	3.0	10.0
ZMPD339FP	Brazilian Blowout	Volume Shampoo	Beauty	SDS	2012-06-19	Sodium Methyl Cocoyl Taurate	61791-42-2	3.0	10.0
ZMPD339FP	Brazilian Blowout	Volume Shampoo	Beauty	SDS	2012-06-19	Cocamidopropyl Betaine	86438-79-1	1.0	3.0
ZMPD339FP	Brazilian Blowout	Volume Shampoo	Beauty	SDS	2012-06-19	Sodium Cocoyl Isethionate	61789-32-0	1.0	3.0
ZMPD339FP	Brazilian Blowout	Volume Shampoo	Beauty	SDS	2012-06-19	Polysorbate 20	9005-64-5	1.0	3.0
ZMPD339FP	CHI	Infra Texture Dual Action Hairspray	Beauty	SDS	2005-01-11	Difluroethane	75-37-6	35.0	100.0
ZMPD339FP	CHI	Infra Texture Dual Action Hairspray	Beauty	SDS	2005-01-11	Ethanol	64-17-5	50.0	100.0
ZMPD339FP	CHI	Infra Texture Dual Action Hairspray	Beauty	SDS	2005-01-11	Water	7732-18-5	10.0	100.0
ZMPD339FP	CHI	Infra Texture Dual Action Hairspray	Beauty	SDS	2005-01-11	Inert Ingredients	none listed.	10.0	100.0
ZMPD339FP	CHI	Silk Infusion	Beauty	SDS	2016-06-20	Cyclopentasiloxane	541-02-6	55.0	60.0
ZMPD339FP	CHI	Silk Infusion	Beauty	SDS	2016-06-20	Cyclotetrasiloxane	293-51-6	35.0	40.0
ZMPD339FP	CHI	Silk Infusion	Beauty	SDS	2016-06-20	Dimethiconol	31692-79-2	5.0	10.0
ZMPD339FP	Fleurs De France	Lavander Essential Oil	Beauty	SDS	2016-02-15	Linalyl acetate	115-95-7	25.0	47.0
ZMPD339FP	Fleurs De France	Lavander Essential Oil	Beauty	SDS	2016-02-15	Linalol	78-70-6	20.0	45.0
ZMPD339FP	Fleurs De France	Lavander Essential Oil	Beauty	SDS	2016-02-15	Ocimene	29714-87-2	0.0	15.0
ZMPD339FP	Fleurs De France	Lavander Essential Oil	Beauty	SDS	2016-02-15	Terpinen -1-ol 4	562-74-3	0.0	7.0
ZMPD339FP	Fleurs De France	Lavander Essential Oil	Beauty	SDS	2016-02-15	Beta caryophyllene	87-44-5	0.0	6.0
ZMPD339FP	Fleurs De France	Lavander Essential Oil	Beauty	SDS	2016-02-15	alpha terpineol	98-55-5	0.0	1.0
ZMPD339FP	Fleurs De France	Lavander Essential Oil	Beauty	SDS	2016-02-15	Limonene	138-86-3	0.0	1.0
ZMPD339FP	Fleurs De France	Lavander Essential Oil	Beauty	SDS	2016-02-15	Camphene	79-92-5	0.0	1.0
ZMPD339FP	Fleurs De France	Lavander Essential Oil	Beauty	SDS	2016-02-15	Pinenes (Alpha)	80-56-8	0.0	0.6
ZMPD339FP	Fleurs De France	Lavander Essential Oil	Beauty	SDS	2016-02-15	Pinenes (beta)	127-91-3	0.0	0.6
ZMPD339FP	Fleurs De France	Lavander Essential Oil	Beauty	SDS	2016-02-15	Geraniol	106-24-1	0.0	0.6
ZMPD339FP	Joico	Color Infuse Red Shampoo	Beauty	SDS	2015-03-15	1-Propanaminium, 3-amino-N-(carboxymethyl)-N,N-dimethyl-, N-coco acyl derivs., hydroxides, inner salts	61789-40-0	1.8	1.8
ZMPD339FP	Joico	K-PAK Color Therapy Shampoo	Beauty	SDS	2015-03-16	1-Propanaminium, 3-amino-N-(carboxymethyl)-N,N-dimethyl-, N-coco acyl	263-057-2	0.0	2.55
ZMPD339FP	Joico	K-PAK Color Therapy Shampoo	Beauty	SDS	2015-03-16	1,1'-oxydipropan-2-ol	110-98-5	0.0	1.8
ZMPD339FP	Joico	K-PAK Color Therapy Shampoo	Beauty	SDS	2015-03-16	1-Propanaminium, 3-amino-N-(carboxymethyl)-N,N-dimethyl-, N-coco acyl derivs., hydroxides, inner salts	61789-40-0	1.5	1.5
ZMPD339FP	Joico	K-PAK Color Therapy Shampoo	Beauty	SDS	2015-03-16	hexadecan-1-ol	36653-82-4	1.1	1.1
ZMPD339FP	L'Oreal	Absolute Repair Cellular Shampoo	Beauty	NA	NA	NA	NA	NA	NA
ZMPD339FP	L'Oreal	Liss Unlimited Shampoo	Beauty	NA	NA	NA	NA	NA	NA
ZMPD339FP	L'Oreal	Texture Expert Volume Elevation Gel	Beauty	NA	NA	NA	NA	NA	NA
ZMPD339FP	Matrix	Total Results Color Obsessed So Silver Shampoo	Beauty	SDS	2003-12-18	Anionic, cationic, and /or amphoteric surfactant compounds	none listed.	0.0	39.0
ZMPD339FP	Moroccanoil	Hair Treatment	Beauty	Website	2017-01-15	Cyclomethicone	69430-24-6	none listed.	none listed.
ZMPD339FP	Moroccanoil	Hair Treatment	Beauty	Website	2017-01-15	DIMETHICONE	9006-65-9	none listed.	none listed.
ZMPD339FP	Moroccanoil	Hair Treatment	Beauty	Website	2017-01-15	ARGANIA SPINOSA (ARGAN) KERNEL OIL	none listed.	none listed.	none listed.
ZMPD339FP	Moroccanoil	Hair Treatment	Beauty	Website	2017-01-15	PARFUM/FRAGRANCE	none listed.	none listed.	none listed.
ZMPD339FP	Moroccanoil	Hair Treatment	Beauty	Website	2017-01-15	LINUM USITATISSIMUM (LINSEED) SEED EXTRACT	none listed.	none listed.	none listed.
ZMPD339FP	Moroccanoil	Hair Treatment	Beauty	Website	2017-01-15	CI 26100 (RED 17)	85-86-9	none listed.	none listed.
ZMPD339FP	Moroccanoil	Hair Treatment	Beauty	Website	2017-01-15	CI 47000 (YELLOW 11)	8003-22-3	none listed.	none listed.
ZMPD339FP	Moroccanoil	Hair Treatment Light	Beauty	Website	2017-01-15	Cyclomethicone	69430-24-6	none listed.	none listed.
ZMPD339FP	Moroccanoil	Hair Treatment Light	Beauty	Website	2017-01-15	DIMETHICONE	9006-65-9	none listed.	none listed.
ZMPD339FP	Moroccanoil	Hair Treatment Light	Beauty	Website	2017-01-15	ARGANIA SPINOSA (ARGAN) KERNEL OIL	none listed.	none listed.	none listed.
ZMPD339FP	Moroccanoil	Hair Treatment Light	Beauty	Website	2017-01-15	PARFUM/FRAGRANCE	none listed.	none listed.	none listed.
ZMPD339FP	Moroccanoil	Hair Treatment Light	Beauty	Website	2017-01-15	LINUM USITATISSIMUM (LINSEED) SEED EXTRACT	none listed.	none listed.	none listed.
ZMPD339FP	Moroccanoil	Hair Treatment Light	Beauty	Website	2017-01-15	CI 26100 (RED 17)	85-86-9	none listed.	none listed.
ZMPD339FP	Moroccanoil	Hair Treatment Light	Beauty	Website	2017-01-15	CI 47000 (YELLOW 11)	8003-22-3	none listed.	none listed.
ZMPD339FP	Nioxin	System 1 Scalp Therapy Conditioner	Beauty	SDS	2015-03-04	Octadecanamide, N-[3-(dimethylamino)propyl]-	7651-02-7	1.0	5.0
ZMPD339FP	Nioxin	System 1 Scalp Therapy Conditioner	Beauty	SDS	2015-03-04	Mentha Piperita Oil	8006-90-4	0.1	1.0
ZMPD339FP	Nioxin	System 1 Scalp Therapy Conditioner	Beauty	SDS	2015-03-04	Mentha Arvensis Leaf Oil	68917-18-0	0.1	1.0
ZMPD339FP	Nioxin	Scalp Activating Treatment	Beauty	SDS	2015-02-06	Benzenesulfonic acid, 5-benzoyl-4-hydroxy-2-methoxy-	4065-45-6	0.5	1.5
ZMPD339FP	Paul Mitchell	Sculpting Foam	Beauty	SDS	2015-01-30	JPMS PROPRIETARY BLEND	none listed.	none listed.	none listed.
ZMPD339FP	Paul Mitchell	Sculpting Foam	Beauty	SDS	2015-01-30	PROPANE	74-98-6	1.0	5.0
ZMPD339FP	Paul Mitchell	Sculpting Foam	Beauty	SDS	2015-01-30	ISOBUTANE	75-28-5	1.0	5.0
ZMPD339FP	Paul Mitchell	Super Skinny Serum	Beauty	SDS	2015-05-29	Cyclotetrasiloxane	556-67-2	57.0	75.0
ZMPD339FP	Paul Mitchell	Super Skinny Serum	Beauty	SDS	2015-05-29	Cyclopentasiloxane	541-02-6	24.0	42.0
ZMPD339FP	Paul Mitchell	Super Skinny Serum	Beauty	SDS	2015-05-29	Cyclotrisiloxane	291-50-9	0.1	1.0
ZMPD339FP	Paul Mitchell	Super Skinny Serum	Beauty	SDS	2015-05-29	Fragrance	none listed.	0.1	1.0
ZMPD339FP	Salon Care	10 Volume Creme Developer	Beauty	SDS	2015-04-29	Hydrogen peroxide	7722-84-1	1.0	10.0
ZMPD339FP	Salon Care	20 Volume Creme Developer	Beauty	SDS	2015-04-29	Hydrogen peroxide	7722-84-1	1.0	10.0
ZMPD339FP	Salon Care	30 Volume Creme Developer	Beauty	SDS	2015-04-29	Hydrogen peroxide	7722-84-1	1.0	10.0
XMWP871QZ	Alfaparf Milano	Cristalli Liquid	Beauty	SDS	2013-12-03	CYCLOPENTASILOXANE	541-02-6	None listed	None listed
XMWP871QZ	Alfaparf Milano	Cristalli Liquid	Beauty	SDS	2013-12-03	DISILOXANE	13597-73-4	None listed	None listed
XMWP871QZ	Alfaparf Milano	Cristalli Liquid	Beauty	SDS	2013-12-03	DIMETHICONOL	31692-79-2	None listed	None listed
XMWP871QZ	Alfaparf Milano	Diamond Cristalli Spray	Beauty	SDS	2013-03-13	Cyclopentasiloxane	541-02-6	none listed	none listed
XMWP871QZ	Alfaparf Milano	Diamond Cristalli Spray	Beauty	SDS	2013-03-13	Disiloxane	107-46-0	none listed	none listed
XMWP871QZ	Alfaparf Milano	Permanent cosmetic color creme	Beauty	NA	NA	NA	NA	NA	NA
XMWP871QZ	Brazilian Blowout	Ionic Bonding Spray	Beauty	NA	NA	NA	NA	NA	NA
XMWP871QZ	Clippercide	Disinfectant Clipper Spray	Beauty	SDS	2016-03-14	Isopropyl alcohol	67-63-0	20.0	60.0
XMWP871QZ	Clippercide	Disinfectant Clipper Spray	Beauty	SDS	2016-03-14	Isobutane	75-28-5	10.0	30.0
XMWP871QZ	Clippercide	Disinfectant Clipper Spray	Beauty	SDS	2016-03-14	o-phenylphenol	90-43-7	0.1	2.0
XMWP871QZ	Clippercide	Disinfectant Clipper Spray	Beauty	SDS	2016-03-14	Propane	74-98-6	2.0	10.0
XMWP871QZ	Schwarzkopf	BlondMe Bond Enforcing Premium Lightener	Beauty	SDS	2016-12-02	dipotassium peroxodisulphate	7727-21-1	30.0	60.0
XMWP871QZ	Schwarzkopf	BlondMe Bond Enforcing Premium Lightener	Beauty	SDS	2016-12-02	White mineral oil, highly refined	8042-47-5	30.0	60.0
XMWP871QZ	Schwarzkopf	BlondMe Bond Enforcing Premium Lightener	Beauty	SDS	2016-12-02	Sodium metasilicate	6834-92-0	5.0	10.0
XMWP871QZ	Schwarzkopf	BlondMe Bond Enforcing Premium Lightener	Beauty	SDS	2016-12-02	Alcohol	64-17-5	1.0	5.0
XMWP871QZ	Schwarzkopf	BlondMe Bond Enforcing Premium Lightener	Beauty	SDS	2016-12-02	Carboxymethyl cellulose, sodium salt	1808207-00-2	1.0	5.0
XMWP871QZ	Schwarzkopf	BlondMe Bond Enforcing Premium Lightener	Beauty	SDS	2016-12-02	Arginine, L-	74-79-3	1.0	5.0
XMWP871QZ	Schwarzkopf	BlondMe Premium Developer	Beauty	SDS	2015-06-11	Hydrogen peroxide	7722-84-1	5.0	8.0
XMWP871QZ	Schwarzkopf	Elastic Flexible Hold Spray	Beauty	SDS	2006-01-01	DENATURED ALCOHOL	64-17-5	0.0	55.0
XMWP871QZ	Schwarzkopf	Elastic Flexible Hold Spray	Beauty	SDS	2006-01-01	1,1-DIFLUOROETHANE	75-37-6	0.0	45.0
XMWP871QZ	Schwarzkopf	OSIS+	Beauty	SDS	2014-02-04	1,1-Difluoroethane (D152A)	75-37-6	30.0	60.0
XMWP871QZ	Schwarzkopf	OSIS+	Beauty	SDS	2014-02-04	Ethanol + Ethanol denatured	64-17-5	30.0	60.0
ELSF365VB	Alfaparf Milano	Styling illuminating Mousse	Beauty	NA	NA	NA	NA	NA	NA
ELSF365VB	Anven	Colore	Beauty	NA	NA	NA	NA	NA	NA
ELSF365VB	Beth Minardi	Demi permanent liquid color	Beauty	SDS	2012-11-28	propane-1,2-diol	57-55-6	3.0	3.0
ELSF365VB	Beth Minardi	Demi permanent liquid color	Beauty	SDS	2012-11-28	2-aminoethanol	141-43-5	3.0	3.0
ELSF365VB	Beth Minardi	Demi permanent liquid color	Beauty	SDS	2012-11-28	Octadecan-1-ol, ethoxylated	446030-16-6	2.0	2.0
ELSF365VB	Beth Minardi	Demi permanent liquid color	Beauty	SDS	2012-11-28	stearic acid	57-11-4	1.8	1.8
ELSF365VB	Beth Minardi	Demi permanent liquid color	Beauty	SDS	2012-11-28	White mineral oil (petroleum)	8042-47-5	1.15	1.15
ELSF365VB	BiDiip	Hair dye	Beauty	NA	NA	NA	NA	NA	NA
ELSF365VB	Biosilk Silk Therapy	Original Hair Treatment Serum	Beauty	SDS	2004-10-19	SD Alcohol 40B	64-17-5	0.0	8.0
ELSF365VB	Biosilk Silk Therapy	Original Hair Treatment Serum	Beauty	SDS	2016-04-29	Ethanol	64-17-5	1.0	5.0
ELSF365VB	Biosilk Silk Therapy	Original Hair Treatment Serum	Beauty	SDS	2016-04-29	Cyclopentasiloxane	541-02-6	none listed.	none listed.
ELSF365VB	Biosilk Silk Therapy	Original Hair Treatment Serum	Beauty	SDS	2016-04-29	Cyclotetrasiloxane	556-67-2	none listed.	none listed.
ELSF365VB	Biosilk Silk Therapy	Original Hair Treatment Serum	Beauty	SDS	2016-04-29	Dimethiconol	31692-79-2	none listed.	none listed.
ELSF365VB	Biosilk Silk Therapy	Original Hair Treatment Serum	Beauty	SDS	2016-04-29	Cyclohexasiloxane	540-97-6	none listed.	none listed.
ELSF365VB	Biosilk Silk Therapy	Original Hair Treatment Serum	Beauty	SDS	2016-04-29	Alcohol Denat.	64-17-5	none listed.	none listed.
ELSF365VB	Biosilk Silk Therapy	Original Hair Treatment Serum	Beauty	SDS	2016-04-29	C12-15 Alkyl Benzoate	2915-72-2	none listed.	none listed.
ELSF365VB	Biosilk Silk Therapy	Original Hair Treatment Serum	Beauty	SDS	2016-04-29	Phenoxyethanol	122-99-6	none listed.	none listed.
ELSF365VB	Biosilk Silk Therapy	Original Hair Treatment Serum	Beauty	SDS	2016-04-29	Panthenol	81-13-0	none listed.	none listed.
ELSF365VB	Biosilk Silk Therapy	Original Hair Treatment Serum	Beauty	SDS	2016-04-29	Ethyl Ester of Hydrolyzed Silk	none listed.	none listed.	none listed.
ELSF365VB	Biosilk Silk Therapy	Original Hair Treatment Serum	Beauty	SDS	2016-04-29	Fragrance (Parfum)	none listed.	none listed.	none listed.
ELSF365VB	Biosilk Silk Therapy	Original Hair Treatment Serum	Beauty	SDS	2016-04-29	Benzyl Benzoate	120-51-4	none listed.	none listed.
ELSF365VB	Biosilk Silk Therapy	Original Hair Treatment Serum	Beauty	SDS	2016-04-29	Hexyl Cinnamal	101-86-0	none listed.	none listed.
ELSF365VB	Biosilk Silk Therapy	Original Hair Treatment Serum	Beauty	SDS	2016-04-29	Linalool	78-70-6	none listed.	none listed.
ELSF365VB	Biosilk Silk Therapy	Original Hair Treatment Serum	Beauty	SDS	2016-04-29	Alpha- Isomethyl Ionone	127-51-5	none listed.	none listed.
ELSF365VB	Biosilk Silk Therapy	Original Hair Treatment Serum	Beauty	SDS	2016-04-29	Citronellol	106-22-9	none listed.	none listed.
ELSF365VB	Biosilk Silk Therapy	Original Hair Treatment Serum	Beauty	SDS	2016-04-29	Geraniol	106-24-1	none listed.	none listed.
ELSF365VB	Biosilk Silk Therapy	Original Hair Treatment Serum	Beauty	SDS	2016-04-29	Hydroxycitronellal	107-75-5	none listed.	none listed.
ELSF365VB	Biosilk Silk Therapy	Original Hair Treatment Serum	Beauty	SDS	2016-04-29	Butylphenyl Methylpropional	80-54-6	none listed.	none listed.
ELSF365VB	Biosilk Silk Therapy	Original Hair Treatment Serum	Beauty	SDS	2016-04-29	Eugenol	97-53-0	none listed.	none listed.
ELSF365VB	Brazilian Blowout	Açai Anti-Frizz Conditioner	Beauty	SDS	2011-07-20	Water	7732-18-5	30.0	100.0
ELSF365VB	Brazilian Blowout	Açai Anti-Frizz Conditioner	Beauty	SDS	2011-07-20	Cetearyl Alcohol	67762-27-0	3.0	10.0
ELSF365VB	Brazilian Blowout	Açai Anti-Frizz Conditioner	Beauty	SDS	2011-07-20	Behentrimonium Chloride	17301-53-0	1.0	3.0
ELSF365VB	Brazilian Blowout	Açai Anti-Frizz Conditioner	Beauty	SDS	2011-07-20	Dimethicone	9006-65-9	1.0	3.0
ELSF365VB	Brazilian Blowout	Açai Anti-Frizz Conditioner	Beauty	SDS	2011-07-20	Amodimethicone	308070-89-5	1.0	3.0
ELSF365VB	Brazilian Blowout	Açai Anti-Frizz Conditioner	Beauty	SDS	2011-07-20	Cetyl Alcohol	36653-82-4	1.0	3.0
ELSF365VB	Brazilian Blowout	Açai Anti-Frizz Shampoo	Beauty	SDS	2011-07-20	Disodium Laureth Sulfosuccinate	58450-52-5	3.0	10.0
ELSF365VB	Brazilian Blowout	Açai Anti-Frizz Shampoo	Beauty	SDS	2011-07-20	Sodium Lauryl Sulfoacetate	1847-58-1	3.0	10.0
ELSF365VB	Brazilian Blowout	Açai Anti-Frizz Shampoo	Beauty	SDS	2011-07-20	Sodium Cocoyl Isethionate	61789-32-0	3.0	10.0
ELSF365VB	Brazilian Blowout	Açai Anti-Frizz Shampoo	Beauty	SDS	2011-07-20	Cocamidopropylamine Oxide	68155-09-9	1.0	3.0
ELSF365VB	Brazilian Blowout	Açai Anti-Frizz Shampoo	Beauty	SDS	2011-07-20	Cocamidopropyl Hydroxysultaine	68139-30-0	1.0	3.0
ELSF365VB	Brazilian Blowout	Açai Anti-Frizz Shampoo	Beauty	SDS	2011-07-20	Cocamidopropyl Betaine	68201-55-8	1.0	3.0
ELSF365VB	Brazilian Blowout	Açai Anti-Frizz Shampoo	Beauty	SDS	2011-07-20	Glycol Distearate	627-83-8	1.0	3.0
ELSF365VB	Brazilian Blowout	Açai Anti-Frizz Shampoo	Beauty	SDS	2011-07-20	Steareth-4	59970-10-4	1.0	3.0
ELSF365VB	Brazilian Blowout	Açai Anti-Frizz Shampoo	Beauty	SDS	2011-07-20	PEG-18 Glyceryl Oleate /Cocoate	NA	none listed	none listed
ELSF365VB	Brazilian Blowout	Açai Deep Conditioning Masque	Beauty	SDS	2011-02-21	Water	7732-18-5	30.0	100.0
ELSF365VB	Brazilian Blowout	Açai Deep Conditioning Masque	Beauty	SDS	2011-02-21	Cetearyl Alcoho	67762-27-0	3.0	10.0
ELSF365VB	Brazilian Blowout	Açai Deep Conditioning Masque	Beauty	SDS	2011-02-21	Behentrimonium Chloride	17301-53-0	3.0	10.0
ELSF365VB	Brazilian Blowout	Açai Deep Conditioning Masque	Beauty	SDS	2011-02-21	Phenyl Trimethicone	195868-36-1	1.0	3.0
ELSF365VB	Brazilian Blowout	Açai Deep Conditioning Masque	Beauty	SDS	2011-02-21	Amodimethicone	308070-89-5	1.0	3.0
ELSF365VB	CHI	Enviro 54 Hairspray Natural Hold	Beauty	SDS	2007-02-07	Ethane,1,1-Difluoro	75-37-6	40.0	100.0
ELSF365VB	CHI	Enviro 54 Hairspray Natural Hold	Beauty	SDS	2007-02-07	Ethanol	64-17-5	55.0	100.0
ELSF365VB	CHI	Silk Infusion	Beauty	SDS	2016-06-20	Cyclopentasiloxane	541-02-6	55.0	60.0
ELSF365VB	CHI	Silk Infusion	Beauty	SDS	2016-06-20	Cyclotetrasiloxane	293-51-6	35.0	40.0
ELSF365VB	CHI	Silk Infusion	Beauty	SDS	2016-06-20	Dimethiconol	31692-79-2	5.0	10.0
ELSF365VB	Joico	Color Infuse Brown Shampoo	Beauty	NA	NA	NA	NA	NA	NA
ELSF365VB	Joico	Color Infuse Copper Shampoo	Beauty	SDS	2016-03-31	1-Propanaminium, 3-amino-N-(carboxymethyl)-N,N-dimethyl-, N-coco acyl derivs., hydroxides, inner salts	61789-40-0	1.0	3.0
ELSF365VB	Joico	K-PAK Color Therapy Shampoo	Beauty	SDS	2015-03-16	1-Propanaminium, 3-amino-N-(carboxymethyl)-N,N-dimethyl-, N-coco acyl	263-057-2	0.0	2.55
ELSF365VB	Joico	K-PAK Color Therapy Shampoo	Beauty	SDS	2015-03-16	1,1'-oxydipropan-2-ol	110-98-5	0.0	1.8
ELSF365VB	Joico	K-PAK Color Therapy Shampoo	Beauty	SDS	2015-03-16	1-Propanaminium, 3-amino-N-(carboxymethyl)-N,N-dimethyl-, N-coco acyl derivs., hydroxides, inner salts	61789-40-0	1.5	1.5
ELSF365VB	Joico	K-PAK Color Therapy Shampoo	Beauty	SDS	2015-03-16	hexadecan-1-ol	36653-82-4	1.1	1.1
ELSF365VB	Kenra	Permanant Color Cream	Beauty	SDS	2016-12-01	Water	7732-18-5	50.0	70.0
ELSF365VB	Kenra	Permanant Color Cream	Beauty	SDS	2016-12-01	HYDROGEN PEROXIDE	7722-84-1	1.0	7.0
ELSF365VB	Kenra	Permanant Color Cream	Beauty	SDS	2016-12-01	CETEARYL ALCOHOL	67762-27-0	1.0	5.0
ELSF365VB	Kenra	Permanant Color Cream	Beauty	SDS	2016-12-01	CETEARETH-20	68436-49-6	0.1	1.0
ELSF365VB	Kenra	Permanant Color Cream	Beauty	SDS	2016-12-01	#myidentity proprietary blend	none listed.	none listed.	none listed.
ELSF365VB	Kenra	Permanant Color Cream	Beauty	SDS	2016-12-01	PHOSPHORIC ACID	7664-38-2	0.0	0.1
ELSF365VB	Kenra	Permanant Color Cream	Beauty	SDS	2016-12-01	LINALOOL	78-70-6	0.0	0.1
ELSF365VB	Kenra	Permanant Color Cream	Beauty	SDS	2016-12-01	HEXYL CINNAMAL	101-86-0	0.0	0.1
ELSF365VB	Kenra	Permanant Color Cream	Beauty	SDS	2016-12-01	LIMONENE	138-86-3	0.0	0.1
ELSF365VB	Kenra	Permanant Color Cream	Beauty	SDS	2016-12-01	BUTYLPHENYL METHYLPROPIONAL	80-54-6	0.0	0.1
ELSF365VB	Kenra	Permanant Color Cream	Beauty	SDS	2016-12-01	CITRONELLOL	106-22-9	0.0	0.1
ELSF365VB	Kenra	Color Demi-Permanent Coloring Creme Activator	Beauty	SDS	2014-07-05	hydrogen peroxide	7722-84-1	2.0	3.0
ELSF365VB	Kuul Color System	Hair Color Cream	Beauty	NA	NA	NA	NA	NA	NA
ELSF365VB	L'anza	Healing Color	Beauty	SDS	2007-05-11	Ammonia	7664-41-7	1.5	2.7
ELSF365VB	L'anza	Healing Color	Beauty	SDS	2007-05-11	p-Phenylenediamine	106-50-3	0.0	2.0
ELSF365VB	L'anza	Healing Color	Beauty	SDS	2007-05-11	other ingredients	none listed	95.3	98.5
ELSF365VB	L'anza	Keratin Healing Oil Hair Treatment	Beauty	SDS	2010-12-01	Cyclopentasiloxane	541-02-6	36.0	36.0
ELSF365VB	L'anza	Keratin Healing Oil Hair Treatment	Beauty	SDS	2010-12-01	Dimethicone	9006-65-9	60.0	60.0
ELSF365VB	L'anza	Keratin Healing Oil Hair Treatment	Beauty	SDS	2010-12-01	Cyclopentasiloxane	541-02-6	36.0	36.0
ELSF365VB	L'anza	Keratin Healing Oil Hair Treatment	Beauty	SDS	2010-12-01	Cyclopentasiloxane	541-02-6	60.0	60.0
ELSF365VB	L'anza	Keratin Healing Oil Lustrous Finishing Spray	Beauty	NA	NA	NA	NA	NA	NA
ELSF365VB	L'Oreal	Absolute Repair Cellular Shampoo	Beauty	NA	NA	NA	NA	NA	NA
ELSF365VB	L'Oreal	Texture Expert Voulme Elevation	Beauty	NA	NA	NA	NA	NA	NA
ELSF365VB	Matrix	Total Results Color Obsessed So Silver Shampoo	Beauty	SDS	2003-12-18	Anionic, cationic, and /or amphoteric surfactant compounds	none listed.	0.0	39.0
ELSF365VB	Matrix	Color insider permanent hair color	Beauty	NA	NA	NA	NA	NA	NA
ELSF365VB	Matrix	Color Sync Hair Color	Beauty	SDS	2015-05-19	Deceth-3	112-27-6	0.0	12.0
ELSF365VB	Matrix	Color Sync Hair Color	Beauty	SDS	2015-05-19	Laureth-12	9002-92-0	0.0	7.0
ELSF365VB	Matrix	Color Sync Hair Color	Beauty	SDS	2015-05-19	Ethanolamine	141-43-5	0.0	6.0
ELSF365VB	Matrix	Color Sync Hair Color	Beauty	SDS	2015-05-19	Toluene-2,5-Diamine	95-70-5	0.0	3.0
ELSF365VB	Matrix	Color Sync Hair Color	Beauty	SDS	2015-05-19	p-Phenylenediamine	106-50-3	0.0	3.0
ELSF365VB	Matrix	Color Sync Hair Color	Beauty	SDS	2015-05-19	Sodium Metabisulfite	7681-57-4	0.0	3.0
ELSF365VB	Matrix	Color Sync Hair Color	Beauty	SDS	2015-05-19	p-Aminophenol	123-30-8	0.0	2.0
ELSF365VB	Matrix	Color Sync Hair Color	Beauty	SDS	2015-05-19	Resorcinol	108-46-3	0.0	1.0
ELSF365VB	Matrix	Color Sync Hair Color	Beauty	SDS	2015-05-19	m-Aminophenol	591-27-5	0.0	1.0
ELSF365VB	Moroccanoil	Hair Treatment	Beauty	Website	2017-01-15	Cyclomethicone	69430-24-6	none listed.	none listed.
ELSF365VB	Moroccanoil	Hair Treatment	Beauty	Website	2017-01-15	DIMETHICONE	9006-65-9	none listed.	none listed.
ELSF365VB	Moroccanoil	Hair Treatment	Beauty	Website	2017-01-15	ARGANIA SPINOSA (ARGAN) KERNEL OIL	none listed.	none listed.	none listed.
ELSF365VB	Moroccanoil	Hair Treatment	Beauty	Website	2017-01-15	PARFUM/FRAGRANCE	none listed.	none listed.	none listed.
ELSF365VB	Moroccanoil	Hair Treatment	Beauty	Website	2017-01-15	LINUM USITATISSIMUM (LINSEED) SEED EXTRACT	none listed.	none listed.	none listed.
ELSF365VB	Moroccanoil	Hair Treatment	Beauty	Website	2017-01-15	CI 26100 (RED 17)	85-86-9	none listed.	none listed.
ELSF365VB	Moroccanoil	Hair Treatment	Beauty	Website	2017-01-15	CI 47000 (YELLOW 11)	8003-22-3	none listed.	none listed.
ELSF365VB	Nioxin	System 3 Scalp Therapy Conditioner	Beauty	SDS	2015-03-04	Octadecanamide,	124-26-5	1.0	5.0
ELSF365VB	Nioxin	System 3 Scalp Therapy Conditioner	Beauty	SDS	2015-03-04	Mentha Piperita Oil	8006-90-4	0.1	1.0
ELSF365VB	Nioxin	System 3 Scalp Therapy Conditioner	Beauty	SDS	2015-03-04	Mentha Arvensis Leaf Oil	68917-18-0	0.1	1.0
ELSF365VB	Paul Mitchell	Sculpting Foam	Beauty	SDS	2015-01-30	JPMS PROPRIETARY BLEND	none listed.	none listed.	none listed.
ELSF365VB	Paul Mitchell	Sculpting Foam	Beauty	SDS	2015-01-30	PROPANE	74-98-6	1.0	5.0
ELSF365VB	Paul Mitchell	Sculpting Foam	Beauty	SDS	2015-01-30	ISOBUTANE	75-28-5	1.0	5.0
ELSF365VB	Paul Mitchell	Super Skinny Serum	Beauty	SDS	2015-05-29	Cyclotetrasiloxane	556-67-2	57.0	75.0
ELSF365VB	Paul Mitchell	Super Skinny Serum	Beauty	SDS	2015-05-29	Cyclopentasiloxane	541-02-6	24.0	42.0
ELSF365VB	Paul Mitchell	Super Skinny Serum	Beauty	SDS	2015-05-29	Cyclotrisiloxane	291-50-9	0.1	1.0
ELSF365VB	Paul Mitchell	Super Skinny Serum	Beauty	SDS	2015-05-29	Fragrance	none listed.	0.1	1.0
ELSF365VB	Pinaud Clubman	Cornstarch Powder	Beauty	SDS	2015-05-21	Talc (non-abestiform)	14807-96-0	97.3	97.3
ELSF365VB	Pinaud Clubman	Cornstarch Powder	Beauty	SDS	2015-05-21	Zinc Oxide	1314-13-2	1.0	1.0
ELSF365VB	Pinaud Clubman	Cornstarch Powder	Beauty	SDS	2015-05-21	Zinc Stearate	557-05-1	1.0	1.0
ELSF365VB	Pravana	Chroma Silk Permanent Color	Beauty	SDS	2015-07-01	Water	7732-18-5	none listed	none listed
ELSF365VB	Pravana	Chroma Silk Permanent Color	Beauty	SDS	2015-07-01	Cetyl Alcohol	36653-82-4	none listed	none listed
ELSF365VB	Pravana	Chroma Silk Permanent Color	Beauty	SDS	2015-07-01	Cetearyl Alcohol	67762-27-0	none listed	none listed
ELSF365VB	Pravana	Chroma Silk Permanent Color	Beauty	SDS	2015-07-01	Lanolyn Alcohol (Lanolyn)	8027-33-6	none listed	none listed
ELSF365VB	Pravana	Chroma Silk Permanent Color	Beauty	SDS	2015-07-01	Ceteareth-20	68439-49-6	none listed	none listed
ELSF365VB	Pravana	Chroma Silk Permanent Color	Beauty	SDS	2015-07-01	Propylene Glycol	57-55-6	none listed	none listed
ELSF365VB	Pravana	Chroma Silk Permanent Color	Beauty	SDS	2015-07-01	Hydrolized Keratin	69430-36-0	none listed	none listed
ELSF365VB	Pravana	Chroma Silk Permanent Color	Beauty	SDS	2015-07-01	Ethyl ester of hydrolyzed silk	none listed	none listed	none listed
ELSF365VB	Pravana	Chroma Silk Permanent Color	Beauty	SDS	2015-07-01	Ammonium hydroxide	1336-21-6	none listed	none listed
ELSF365VB	Pravana	Chroma Silk Permanent Color	Beauty	SDS	2015-07-01	Mineral oil (Paraffin liquidum)	8012-95-1	none listed	none listed
ELSF365VB	Pravana	Chroma Silk Permanent Color	Beauty	SDS	2015-07-01	Sodium sulfite	7757-83-7	none listed	none listed
ELSF365VB	Pravana	Chroma Silk Permanent Color	Beauty	SDS	2015-07-01	Bisabolol	515-69-5	none listed	none listed
ELSF365VB	Pravana	Chroma Silk Permanent Color	Beauty	SDS	2015-07-01	Simethicone	8050-81-5	none listed	none listed
ELSF365VB	Pravana	Chroma Silk Permanent Color	Beauty	SDS	2015-07-01	EDTA	60-00-4	none listed	none listed
ELSF365VB	Pravana	Chroma Silk Permanent Color	Beauty	SDS	2015-07-01	Fragrance (parfum)	NA	none listed	none listed
ELSF365VB	Pravana	Chroma Silk Permanent Color	Beauty	SDS	2015-07-01	p-Phenylenediamine	106-50-3	none listed	none listed
ELSF365VB	Pravana	Chroma Silk Permanent Color	Beauty	SDS	2015-07-01	m-Aminophenol	591-27-5	none listed	none listed
ELSF365VB	Pravana	Chroma Silk Permanent Color	Beauty	SDS	2015-07-01	1-Naphthol	90-15-3	none listed	none listed
ELSF365VB	Pravana	Chroma Silk Permanent Color	Beauty	SDS	2015-07-01	4-Chlororesorcinol	95-88-5	none listed	none listed
ELSF365VB	Pravana	Chroma Silk Permanent Color	Beauty	SDS	2015-07-01	N-Phenyl-p-Phenylenediamine	101-54-2	none listed	none listed
ELSF365VB	Pravana	Chroma Silk Permanent Color	Beauty	SDS	2015-07-01	4- Amino-2-hydroxytoluene	2835-95-2	none listed	none listed
ELSF365VB	Pravana	Chroma Silk Permanent Color	Beauty	SDS	2015-07-01	Resorcinol	108-46-3	none listed	none listed
ELSF365VB	Pravana	Chroma Silk Express Tones	Beauty	SDS	2015-07-01	Water	7732-18-5	none listed	none listed
ELSF365VB	Pravana	Chroma Silk Express Tones	Beauty	SDS	2015-07-01	Cetearyl Alcohol	67762-27-0	none listed	none listed
ELSF365VB	Pravana	Chroma Silk Express Tones	Beauty	SDS	2015-07-01	Cyclotetrasiloxane	293-51-6	none listed	none listed
ELSF365VB	Pravana	Chroma Silk Express Tones	Beauty	SDS	2015-07-01	Amodimethicone	308070-89-5	none listed	none listed
ELSF365VB	Pravana	Chroma Silk Express Tones	Beauty	SDS	2015-07-01	Ethanolamine	141-43-5	none listed	none listed
ELSF365VB	Pravana	Chroma Silk Express Tones	Beauty	SDS	2015-07-01	Sodium Sulfite	7757-83-7	none listed	none listed
ELSF365VB	Pravana	Chroma Silk Express Tones	Beauty	SDS	2015-07-01	Simethicone	8050-81-5	none listed	none listed
ELSF365VB	Pravana	Chroma Silk Express Tones	Beauty	SDS	2015-07-01	EDTA	60-00-4	none listed	none listed
ELSF365VB	Pravana	Chroma Silk Express Tones	Beauty	SDS	2015-07-01	Fragrance (Parfum)	NA	none listed	none listed
ELSF365VB	Pravana	Chroma Silk Express Tones	Beauty	SDS	2015-07-01	p-Phenylenediamine Sulfate	50994-40-6	none listed	none listed
ELSF365VB	Pravana	Chroma Silk Express Tones	Beauty	SDS	2015-07-01	Resorcinol	108-46-3	none listed	none listed
ELSF365VB	Pravana	Chroma Silk Express Tones	Beauty	SDS	2015-07-01	m-Aminophenol	591-27-5	none listed	none listed
ELSF365VB	Pravana	Chroma Silk Express Tones	Beauty	SDS	2015-07-01	p-Aminophenol	123-30-8	none listed	none listed
ELSF365VB	Pravana	Chroma Silk Express Tones	Beauty	SDS	2015-07-01	Toluene-2,5-Diamine Sulfate	6369-59-1/615-50-9	none listed	none listed
ELSF365VB	Pravana	Chroma Silk Express Tones	Beauty	SDS	2015-07-01	Toluene-3,4-Diamine	496-72-0	none listed	none listed
ELSF365VB	Pravana	Chroma Silk Express Tones	Beauty	SDS	2015-07-01	p-Phenylenediamine	106-50-3	none listed	none listed
ELSF365VB	Pravana	Chroma Silk Express Tones	Beauty	SDS	2015-07-01	4-Chlororesorcinol	95-88-5	none listed	none listed
ELSF365VB	Pravana	Chroma Silk Express Tones	Beauty	SDS	2015-07-01	N-Phenyl-p-Phenylenediamine Sulfate	71005-33-9	none listed	none listed
ELSF365VB	Pravana	Chroma Silk Express Tones	Beauty	SDS	2015-07-01	4-Amino-2-Hydroxytoluene	2835-95-2	none listed	none listed
ELSF365VB	Pravana	Chroma Silk Express Tones	Beauty	SDS	2015-07-01	2-Methylresorcinol	608-25-3	none listed	none listed
ELSF365VB	Pravana	Chroma Silk Express Tones	Beauty	SDS	2015-07-01	N,N-Bis(2-Hydroxyethyl)-p-Phenylenediamine Sulfate	54381-16-7	none listed	none listed
ELSF365VB	Pravana	Chroma Silk Express Tones	Beauty	SDS	2015-07-01	2,4-Diaminophenoxyethanol HCl	66422-95-5	none listed	none listed
ELSF365VB	Pravana	Chroma Silk Express Tones	Beauty	SDS	2015-07-01	1-Naphthol	90-15-3	none listed	none listed
ELSF365VB	TopCare	70% Isopropyl Alcohol	Beauty	SDS	2018-01-09	Isopropyl Alcohol	67-63-0	50.0	75.0
ELSF365VB	Wella	Color Charm Permanent Liquid Color	Beauty	SDS	2015-10-27	Alcohols, C16-18	67762-27-0	15.0	20.0
ELSF365VB	Wella	Color Charm Permanent Liquid Color	Beauty	SDS	2015-10-27	Poly(oxy-1,2-ethanediyl), alpha-sulfo-omega-hydroxy-, C12-14-alkyl ethers, sodium salts	68891-38-3	1.0	5.0
ELSF365VB	Wella	Color Charm Permanent Liquid Color	Beauty	SDS	2015-10-27	Ammonia solution	7664-41-7	1.0	5.0
ELSF365VB	Wella	Color Charm Permanent Liquid Color	Beauty	SDS	2015-10-27	1,4-Benzenediamine, 2-(methoxymethyl)-	337906-36-2	1.0	5.0
ELSF365VB	Wella	Color Charm Permanent Liquid Color	Beauty	SDS	2015-10-27	Sulfuric acid monododecyl ester sodium salt (1:1)	151-21-3	1.0	5.0
ELSF365VB	Wella	Color Charm Permanent Liquid Color	Beauty	SDS	2015-10-27	Ethanol, 2-(2,4-diaminophenoxy)-, hydrochloride (1:2)	66422-95-5	1.0	5.0
ELSF365VB	Wella	Color Charm Permanent Liquid Color	Beauty	SDS	2015-10-27	Ethanol, 2-(1,3-benzodioxol-5-ylamino)-, hydrochloride (1:1)	94158-14-2	0.5	1.5
ELSF365VB	Johnny B.	Mode Styling Gel	Beauty	SDS	2014-01-01	Water	7732-18-5	none listed.	none listed.
ELSF365VB	Johnny B.	Mode Styling Gel	Beauty	SDS	2014-01-01	PVP K-30	9003-39-8	none listed.	none listed.
ELSF365VB	Johnny B.	Mode Styling Gel	Beauty	SDS	2014-01-01	Sorbitol	50-70-4	none listed.	none listed.
ELSF365VB	Johnny B.	Mode Styling Gel	Beauty	SDS	2014-01-01	Methylparaben	99-76-3	none listed.	none listed.
ELSF365VB	Johnny B.	Mode Styling Gel	Beauty	SDS	2014-01-01	Carbomer	9007-20-9	none listed.	none listed.
ELSF365VB	Johnny B.	Mode Styling Gel	Beauty	SDS	2014-01-01	DMDM Hydantoin	6440-58-0	none listed.	none listed.
ELSF365VB	Johnny B.	Mode Styling Gel	Beauty	SDS	2014-01-01	PEG-75 Lanolin	61790-81-6	none listed.	none listed.
ELSF365VB	Johnny B.	Mode Styling Gel	Beauty	SDS	2014-01-01	Panthenol	81-13-0	none listed.	none listed.
ELSF365VB	Johnny B.	Mode Styling Gel	Beauty	SDS	2014-01-01	Fragrance (Parfum)	none listed.	none listed.	none listed.
ELSF365VB	Kuul Color System	Change me peroxide Volume 30.	Beauty	NA	NA	NA	NA	NA	NA
ELSF365VB	Matrix	Light Master Lightening Powder	Beauty	NA	NA	NA	NA	NA	NA
ELSF365VB	Pro Care	Mode Styling Gel	Beauty	Website	2015-07-21	Hydrogen Peroxide	7722-84-1	8.0	20.0
ELSF365VB	Rusk	Deepshine Pure Pigments Conditioning Color Cream	Beauty	SDS	2010-01-01	Ammonia (Ammonium Hydroxide 28%)	1336-21-6	0.0	2.0
ELSF365VB	Rusk	Deepshine Pure Pigments Conditioning Color Cream	Beauty	SDS	2010-01-01	p-Phenylenediamine	106-50-3	0.0	3.0
ELSF365VB	Rusk	Deepshine Pure Pigments Conditioning Color Cream	Beauty	SDS	2010-01-01	Resorcinol	108-46-3	0.0	1.0
ELSF365VB	Rusk	Deepshine Pure Pigments Conditioning Color Cream	Beauty	SDS	2010-01-01	1-Naphthol	90-15-3	0.0	1.0
ELSF365VB	Rusk	Deepshine Pure Pigments Conditioning Color Cream	Beauty	SDS	2010-01-01	m-Aminophenol	591-27-5	0.0	1.0
ELSF365VB	Rusk	Deepshine Pure Pigments Conditioning Color Cream	Beauty	SDS	2010-01-01	p.Aminophenol	123-30-8	1.0	3.0
ELSF365VB	Rusk	Deepshine Pure Pigments Conditioning Color Cream	Beauty	SDS	2010-01-01	P-Amino-O-Cresol	2835-95-2	1.0	1.0
ELSF365VB	Rusk	Deepshine Pure Pigments Conditioning Color Cream	Beauty	SDS	2010-01-01	2-Amino-4-Hydroxyethylamino Anisole Sulfate	83763-48-8	0.0	0.4
ELSF365VB	Rusk	Deepshine Pure Pigments Conditioning Color Cream	Beauty	SDS	2010-01-01	n-Phenyl-p-Phenylenediamine	101-54-2	1.0	3.0
ELSF365VB	Rusk	Deepshine Pure Pigments Conditioning Color Cream	Beauty	SDS	2010-01-01	4-Amino-3-Methylphenol	2835-99-6	0.0	1.0
ELSF365VB	Rusk	Deepshine Pure Pigments Conditioning Color Cream	Beauty	SDS	2010-01-01	Toluene-2.5-Diamine Sulfate	615-50-9	0.0	1.0
ELSF365VB	Rusk	Deepshine Pure Pigments Conditioning Color Cream	Beauty	SDS	2010-01-01	2-Methylresorcinol	608-25-3	0.0	1.0
ELSF365VB	Rusk	Deepshine Pure Pigments Conditioning Color Cream	Beauty	SDS	2010-01-01	5-Amino-6-Chloro-o-Cresol	861315-05-1	0.0	1.0
VKYG198FY	Abba	True Shapes Herbal Therapy Acid Wave Kit	Beauty	NA	NA	NA	NA	NA	NA
VKYG198FY	All-Nutrient	Ambitherm Perm System	Beauty	SDS	2015-07-27	Glyceryl Monothioglycolate	30618-84-9	40.0	80.0
VKYG198FY	All-Nutrient	Ambitherm Perm System	Beauty	SDS	2015-07-27	Isoctyl Thioglycolate	25103-09-7	0.0	5.0
VKYG198FY	All-Nutrient	Ambitherm Perm System	Beauty	SDS	2015-07-27	Diammonium Dithiodiglycolate	68223-93-8	1.0	10.0
VKYG198FY	All-Nutrient	Ambitherm Perm System	Beauty	SDS	2015-07-27	Ammonium Thioglycolate	5421-46-5	2.0	20.0
VKYG198FY	All-Nutrient	Ambitherm Perm System	Beauty	SDS	2015-07-27	Ammonium Hydroxide	1336-21-6	1.0	15.0
VKYG198FY	All-Nutrient	Ambitherm Perm System	Beauty	SDS	2015-07-27	Ammonium Carbonate	506-87-6	0.5	7.5
VKYG198FY	All-Nutrient	Ambitherm Perm System	Beauty	SDS	2015-07-27	Hydrogen Peroxide	7722-84-1	1.0	10.0
VKYG198FY	All-Nutrient	Neutral pH Wave	Beauty	SDS	2015-07-27	Glyceryl Monothioglycolate	30618-84-9	40.0	80.0
VKYG198FY	All-Nutrient	Neutral pH Wave	Beauty	SDS	2015-07-27	Isoctyl Thioglycolate	25103-09-7	0.0	5.0
VKYG198FY	All-Nutrient	Neutral pH Wave	Beauty	SDS	2015-07-27	Ammonium Hydroxide	1336-21-6	1.0	15.0
VKYG198FY	All-Nutrient	Neutral pH Wave	Beauty	SDS	2015-07-27	Hydrogen Peroxide	7722-84-1	1.0	10.0
VKYG198FY	Anven	Tinte Permenante en Crema	Beauty	NA	NA	NA	NA	NA	NA
VKYG198FY	Biokera	Natura Color Developer	Beauty	NA	NA	NA	NA	NA	NA
VKYG198FY	CHI	Ammonia-free Perminant Shine Hair Color	Beauty	SDS	2008-01-21	Deonized Water	7732-18-5	44.0	51.0
VKYG198FY	CHI	Ammonia-free Perminant Shine Hair Color	Beauty	SDS	2008-01-21	Propylene Glycol	57-55-6	8.7	14.7
VKYG198FY	CHI	Ammonia-free Perminant Shine Hair Color	Beauty	SDS	2008-01-21	Cetearyl Alcohol	67762-27-0	5.7	11.7
VKYG198FY	Image Maker	Texture Design Alkaline Perm	Beauty	SDS	2012-07-21	hydrogen peroxide	7722-84-1	2.1801	2.1801
VKYG198FY	Image Maker	Variable Action Acid Perm	Beauty	SDS	2012-07-21	ammonia	7664-41-7	1.26	1.26
VKYG198FY	Kenra	Permanant Color Cream	Beauty	SDS	2016-12-01	Water	7732-18-5	50.0	70.0
VKYG198FY	Kenra	Permanant Color Cream	Beauty	SDS	2016-12-01	HYDROGEN PEROXIDE	7722-84-1	1.0	7.0
VKYG198FY	Kenra	Permanant Color Cream	Beauty	SDS	2016-12-01	CETEARYL ALCOHOL	67762-27-0	1.0	5.0
VKYG198FY	Kenra	Permanant Color Cream	Beauty	SDS	2016-12-01	CETEARETH-20	68436-49-6	0.1	1.0
VKYG198FY	Kenra	Permanant Color Cream	Beauty	SDS	2016-12-01	#myidentity proprietary blend	none listed.	none listed.	none listed.
VKYG198FY	Kenra	Permanant Color Cream	Beauty	SDS	2016-12-01	PHOSPHORIC ACID	7664-38-2	0.0	0.1
VKYG198FY	Kenra	Permanant Color Cream	Beauty	SDS	2016-12-01	LINALOOL	78-70-6	0.0	0.1
VKYG198FY	Kenra	Permanant Color Cream	Beauty	SDS	2016-12-01	HEXYL CINNAMAL	101-86-0	0.0	0.1
VKYG198FY	Kenra	Permanant Color Cream	Beauty	SDS	2016-12-01	LIMONENE	138-86-3	0.0	0.1
VKYG198FY	Kenra	Permanant Color Cream	Beauty	SDS	2016-12-01	BUTYLPHENYL METHYLPROPIONAL	80-54-6	0.0	0.1
VKYG198FY	Kenra	Permanant Color Cream	Beauty	SDS	2016-12-01	CITRONELLOL	106-22-9	0.0	0.1
VKYG198FY	Kenra	Color Permanent Coloring Creme Booster	Beauty	SDS	2014-05-05	Ethanolamine	141-43-5	1.0	4.5
VKYG198FY	Kenra	Color Permanent Coloring Creme Booster	Beauty	SDS	2014-05-05	2-amino-6-chloro-4-nitrophenol	6358-09-4	0.05	2.0
VKYG198FY	Kenra	Color Permanent Coloring Creme Booster	Beauty	SDS	2014-05-05	HC Blue No. 12	132885-85-9	1.0	1.5
VKYG198FY	Kenra	Color Permanent Coloring Creme Booster	Beauty	SDS	2014-05-05	Basic Red 51	12270-25-6	0.5	1.0
VKYG198FY	Kenra	Color Permanent Coloring Creme Booster	Beauty	SDS	2014-05-05	Toluene-2,5-diamine sulfate	615-50-9	1.0	1.5
VKYG198FY	Kenra	Color Permanent Coloring Creme Booster	Beauty	SDS	2014-05-05	2,4-diaminophenoxyethanol HCl	66422-95-5	1.0	1.5
VKYG198FY	L'anza	Healing Color Cream Haircolor	Beauty	SDS	2007-05-11	Ammonia	7664-41-7	1.5	2.7
VKYG198FY	L'anza	Healing Color Cream Haircolor	Beauty	SDS	2007-05-11	p-Phenylenediamine	106-50-3	0.0	2.0
VKYG198FY	L'anza	Healing Color Cream Haircolor	Beauty	SDS	2007-05-11	Other ingredients	none listed.	95.3	98.5
VKYG198FY	L'anza	Healing Color Powder Decolorizer	Beauty	SDS	2015-05-14	AMMONIUM PERSULFATE	7727-54-0	5.0	30.0
VKYG198FY	L'anza	Healing Color Powder Decolorizer	Beauty	SDS	2015-05-14	POTASSIUM PERSULFATE	7727-21-1	30.0	60.0
VKYG198FY	L'anza	Healing Color Powder Decolorizer	Beauty	SDS	2015-05-14	SODIUM SILICATE	1344-09-8	10.0	20.0
VKYG198FY	Lisap	LK Permanent Cream Color	Beauty	NA	NA	NA	NA	NA	NA
VKYG198FY	Massachussetts Beauty and Barber Supply Company	Escalation Compact Bleach	Beauty	NA	NA	NA	NA	NA	NA
VKYG198FY	Redken	Shades EQ Processing Solution	Beauty	SDS	2017-12-01	Isopropyl Alcohol	67-63-0	10.0	100.0
VKYG198FY	Redken	Shades EQ Processing Solution	Beauty	SDS	2017-12-01	Deceth-3	4669-23-2	8.1	100.0
VKYG198FY	Redken	Shades EQ Processing Solution	Beauty	SDS	2017-12-01	Cocamide MIPA	68333-82-4	6.5	100.0
VKYG198FY	Redken	Shades EQ Processing Solution	Beauty	SDS	2017-12-01	Lauryl Alcohol	112-53-8	1.8	100.0
VKYG198FY	Redken	Shades EQ Processing Solution	Beauty	SDS	2017-12-01	Resorcinol	108-46-3	1.0	100.0
VKYG198FY	Redken	Shades EQ Processing Solution	Beauty	SDS	2017-12-01	Toluene-2,5-diamine	95-70-5	1.0	100.0
VKYG198FY	Redken	Shades EQ Processing Solution	Beauty	SDS	2017-12-01	m-Aminophenol	591-27-5	1.0	100.0
VKYG198FY	Roux	Roux True Cystem True Acid	Beauty	SDS	2015-05-26	glycerol	56-81-5	20.0	20.0
VKYG198FY	Rusk	Deepshine Pure Pigments Conditioning Color Cream	Beauty	SDS	2010-01-01	Ammonia (Ammonium Hydroxide 28%)	1336-21-6	0.0	2.0
VKYG198FY	Rusk	Deepshine Pure Pigments Conditioning Color Cream	Beauty	SDS	2010-01-01	p-Phenylenediamine	106-50-3	0.0	3.0
VKYG198FY	Rusk	Deepshine Pure Pigments Conditioning Color Cream	Beauty	SDS	2010-01-01	Resorcinol	108-46-3	0.0	1.0
VKYG198FY	Rusk	Deepshine Pure Pigments Conditioning Color Cream	Beauty	SDS	2010-01-01	1-Naphthol	90-15-3	0.0	1.0
VKYG198FY	Rusk	Deepshine Pure Pigments Conditioning Color Cream	Beauty	SDS	2010-01-01	m-Aminophenol	591-27-5	0.0	1.0
VKYG198FY	Rusk	Deepshine Pure Pigments Conditioning Color Cream	Beauty	SDS	2010-01-01	p.Aminophenol	123-30-8	1.0	3.0
VKYG198FY	Rusk	Deepshine Pure Pigments Conditioning Color Cream	Beauty	SDS	2010-01-01	P-Amino-O-Cresol	2835-95-2	1.0	1.0
VKYG198FY	Rusk	Deepshine Pure Pigments Conditioning Color Cream	Beauty	SDS	2010-01-01	2-Amino-4-Hydroxyethylamino Anisole Sulfate	83763-48-8	0.0	0.4
VKYG198FY	Rusk	Deepshine Pure Pigments Conditioning Color Cream	Beauty	SDS	2010-01-01	n-Phenyl-p-Phenylenediamine	101-54-2	1.0	3.0
VKYG198FY	Rusk	Deepshine Pure Pigments Conditioning Color Cream	Beauty	SDS	2010-01-01	4-Amino-3-Methylphenol	2835-99-6	0.0	1.0
VKYG198FY	Rusk	Deepshine Pure Pigments Conditioning Color Cream	Beauty	SDS	2010-01-01	Toluene-2.5-Diamine Sulfate	615-50-9	0.0	1.0
VKYG198FY	Rusk	Deepshine Pure Pigments Conditioning Color Cream	Beauty	SDS	2010-01-01	2-Methylresorcinol	608-25-3	0.0	1.0
VKYG198FY	Rusk	Deepshine Pure Pigments Conditioning Color Cream	Beauty	SDS	2010-01-01	5-Amino-6-Chloro-o-Cresol	861315-05-1	0.0	1.0
VKYG198FY	Schwarzkopf	Igora Royal Pearlscence Perminant Color Cream	Beauty	SDS	2012-11-21	Water	7732-18-5	none listed.	none listed.
VKYG198FY	Schwarzkopf	Igora Royal Pearlscence Perminant Color Cream	Beauty	SDS	2012-11-21	Cetearyl Alcohol	67762-27-0	none listed.	none listed.
VKYG198FY	Schwarzkopf	Igora Royal Pearlscence Perminant Color Cream	Beauty	SDS	2012-11-21	Ammonium Hydroxide	1336-21-6	none listed.	none listed.
VKYG198FY	Schwarzkopf	Igora Royal Pearlscence Perminant Color Cream	Beauty	SDS	2012-11-21	Glyceryl Stearate	11099-07-3	none listed.	none listed.
VKYG198FY	Schwarzkopf	Igora Royal Pearlscence Perminant Color Cream	Beauty	SDS	2012-11-21	Ceteareth-20	68439-49-6	none listed.	none listed.
VKYG198FY	Schwarzkopf	Igora Royal Pearlscence Perminant Color Cream	Beauty	SDS	2012-11-21	Toluene-2.5-Diamine Sulfate	615-50-9	none listed.	none listed.
VKYG198FY	Schwarzkopf	Igora Royal Pearlscence Perminant Color Cream	Beauty	SDS	2012-11-21	Octyldodecanol	5333-42-6	none listed.	none listed.
VKYG198FY	Schwarzkopf	Igora Royal Pearlscence Perminant Color Cream	Beauty	SDS	2012-11-21	Sodium Laureth Sulfate	9004-82-4	none listed.	none listed.
VKYG198FY	Schwarzkopf	Igora Royal Pearlscence Perminant Color Cream	Beauty	SDS	2012-11-21	Moringa Pterygosperma seed extract	93165-54-9	none listed.	none listed.
VKYG198FY	Schwarzkopf	Igora Royal Pearlscence Perminant Color Cream	Beauty	SDS	2012-11-21	Biotin	58-85-5	none listed.	none listed.
VKYG198FY	Schwarzkopf	Igora Royal Pearlscence Perminant Color Cream	Beauty	SDS	2012-11-21	Resorcinol	108-46-3	none listed.	none listed.
VKYG198FY	Schwarzkopf	Igora Royal Pearlscence Perminant Color Cream	Beauty	SDS	2012-11-21	ethanolamine	141-43-5	none listed.	none listed.
VKYG198FY	Schwarzkopf	Igora Royal Pearlscence Perminant Color Cream	Beauty	SDS	2012-11-21	sodium cetearyl sulfate	7757-82-6	none listed.	none listed.
VKYG198FY	Schwarzkopf	Igora Royal Pearlscence Perminant Color Cream	Beauty	SDS	2012-11-21	glycerin	56-81-5	none listed.	none listed.
VKYG198FY	Schwarzkopf	Igora Royal Pearlscence Perminant Color Cream	Beauty	SDS	2012-11-21	oleic acid	112-80-1	none listed.	none listed.
VKYG198FY	Schwarzkopf	Igora Royal Pearlscence Perminant Color Cream	Beauty	SDS	2012-11-21	parfum (fragrance)	none listed.	none listed.	none listed.
VKYG198FY	Schwarzkopf	Igora Royal Pearlscence Perminant Color Cream	Beauty	SDS	2012-11-21	potassium stearate	593-29-3	none listed.	none listed.
VKYG198FY	Schwarzkopf	Igora Royal Pearlscence Perminant Color Cream	Beauty	SDS	2012-11-21	tetrasodium edta	64-02-8	none listed.	none listed.
VKYG198FY	Schwarzkopf	Igora Royal Pearlscence Perminant Color Cream	Beauty	SDS	2012-11-21	carbomer	9007-20-9	none listed.	none listed.
VKYG198FY	Schwarzkopf	Igora Royal Pearlscence Perminant Color Cream	Beauty	SDS	2012-11-21	polyquaternium-39	25136-75-8	none listed.	none listed.
VKYG198FY	Schwarzkopf	Igora Royal Pearlscence Perminant Color Cream	Beauty	SDS	2012-11-21	potassium hydroxide	1310-58-3	none listed.	none listed.
VKYG198FY	Schwarzkopf	Igora Royal Pearlscence Perminant Color Cream	Beauty	SDS	2012-11-21	ascorbic acid	50-81-7	none listed.	none listed.
VKYG198FY	Schwarzkopf	Igora Royal Pearlscence Perminant Color Cream	Beauty	SDS	2012-11-21	linoleamidopropyl PG-dimonium chloride phosphate	144377-73-1	none listed.	none listed.
VKYG198FY	Schwarzkopf	Igora Royal Pearlscence Perminant Color Cream	Beauty	SDS	2012-11-21	sodium sulfate	7757-82-6	none listed.	none listed.
VKYG198FY	Schwarzkopf	Igora Royal Pearlscence Perminant Color Cream	Beauty	SDS	2012-11-21	linalool	78-70-6	none listed.	none listed.
VKYG198FY	Schwarzkopf	Igora Royal Pearlscence Perminant Color Cream	Beauty	SDS	2012-11-21	benzoic acid	65-85-0	none listed.	none listed.
VKYG198FY	Schwarzkopf	Igora Royal Pearlscence Perminant Color Cream	Beauty	SDS	2012-11-21	citric acid	77-92-9	none listed.	none listed.
VKYG198FY	Schwarzkopf	Igora Royal Pearlscence Perminant Color Cream	Beauty	SDS	2012-11-21	CI 77891 (Titanium Dioxide)	13463-67-7	none listed.	none listed.
VKYG198FY	Schwarzkopf	Igora Royal Pearlscence Perminant Color Cream	Beauty	SDS	2012-11-21	m-Aminophenol	591-27-5	none listed.	none listed.
VKYG198FY	Schwarzkopf	Igora Royal Pearlscence Perminant Color Cream	Beauty	SDS	2012-11-21	2-methylresorcinol	608-25-3	none listed.	none listed.
VKYG198FY	Schwarzkopf	Igora Royal Pearlscence Perminant Color Cream	Beauty	SDS	2012-11-21	2-Amino-3-Hydroxypyridine	16867-03-1	none listed.	none listed.
VKYG198FY	Schwarzkopf	Igora Royal Pearlscence Perminant Color Cream	Beauty	SDS	2012-11-21	2-Amino-4-Hydroxyethylaminoanisolesulfate	83763-48-8	none listed.	none listed.
VKYG198FY	Schwarzkopf	Igora Royal Pearlscence Perminant Color Cream	Beauty	SDS	2012-11-21	2-amino-6-chloro-4-nitrophenol	6358-09-4	none listed.	none listed.
VKYG198FY	Schwarzkopf	Igora Royal Pearlscence Perminant Color Cream	Beauty	SDS	2012-11-21	2,7-naphthalenediol	582-17-2	none listed.	none listed.
VKYG198FY	Schwarzkopf	Igora Royal Pearlscence Perminant Color Cream	Beauty	SDS	2012-11-21	4-amino-2-hydroxytoluene	2835-95-2	none listed.	none listed.
VKYG198FY	Schwarzkopf	Igora Royal Pearlscence Perminant Color Cream	Beauty	SDS	2012-11-21	4-amino-m-cresol	2835-99-6	none listed.	none listed.
VKYG198FY	Wella	Color Charm Permanent Gel Haircolor	Beauty	NA	NA	NA	NA	NA	NA
VKYG198FY	Wella	Color Charm Cream Developer 20 Volume	Beauty	NA	NA	NA	NA	NA	NA
BGNY471UA	Avyna	Maschera di argan	Beauty	NA	NA	NA	NA	NA	NA
BGNY471UA	Kuul Color System	Hair Color Cream	Beauty	NA	NA	NA	NA	NA	NA
BGNY471UA	Patrice Beaute	Luminescence 3D-HD Hair color	Beauty	NA	NA	NA	NA	NA	NA
BGNY471UA	Pravana	Chroma Silk Cream Hair Color	Beauty	SDS	2015-07-01	Water	7732-18-5	none listed	none listed
BGNY471UA	Pravana	Chroma Silk Cream Hair Color	Beauty	SDS	2015-07-01	Cetyl alcohol	36653-82-4	none listed	none listed
BGNY471UA	Pravana	Chroma Silk Cream Hair Color	Beauty	SDS	2015-07-01	Cetearyl Alcohol	67762-27-0	none listed	none listed
BGNY471UA	Pravana	Chroma Silk Cream Hair Color	Beauty	SDS	2015-07-01	Lanolin Alcohol (Lanolyn)	8027-33-6	none listed	none listed
BGNY471UA	Pravana	Chroma Silk Cream Hair Color	Beauty	SDS	2015-07-01	Ceteareth-20	68439-49-6	none listed	none listed
BGNY471UA	Pravana	Chroma Silk Cream Hair Color	Beauty	SDS	2015-07-01	Propylene Glycol	57-55-6	none listed	none listed
BGNY471UA	Pravana	Chroma Silk Cream Hair Color	Beauty	SDS	2015-07-01	Hydrolized Keratin	69430-36-0	none listed	none listed
BGNY471UA	Pravana	Chroma Silk Cream Hair Color	Beauty	SDS	2015-07-01	Ethyl ester of hydrolyzed silk	169590-80-1	none listed	none listed
BGNY471UA	Pravana	Chroma Silk Cream Hair Color	Beauty	SDS	2015-07-01	Ammonium hydroxide	1336-21-6	none listed	none listed
BGNY471UA	Pravana	Chroma Silk Cream Hair Color	Beauty	SDS	2015-07-01	Mineral oil (Paraffin Liquidum)	8012-95-1	none listed	none listed
BGNY471UA	Pravana	Chroma Silk Cream Hair Color	Beauty	SDS	2015-07-01	Sodium sulfite	7757-83-7	none listed	none listed
BGNY471UA	Pravana	Chroma Silk Cream Hair Color	Beauty	SDS	2015-07-01	Bisabolol	515-69-5	none listed	none listed
BGNY471UA	Pravana	Chroma Silk Cream Hair Color	Beauty	SDS	2015-07-01	Simethicone	8050-81-5	none listed	none listed
BGNY471UA	Pravana	Chroma Silk Cream Hair Color	Beauty	SDS	2015-07-01	EDTA (Editic acid)	60-00-4	none listed	none listed
BGNY471UA	Pravana	Chroma Silk Cream Hair Color	Beauty	SDS	2015-07-01	Fragrance (parfum)	none listed	none listed	none listed
BGNY471UA	Pravana	Chroma Silk Cream Hair Color	Beauty	SDS	2015-07-01	p-Phenylenediamine	106-50-3	none listed	none listed
BGNY471UA	Pravana	Chroma Silk Cream Hair Color	Beauty	SDS	2015-07-01	m-Aminophenol	591-27-5	none listed	none listed
BGNY471UA	Pravana	Chroma Silk Cream Hair Color	Beauty	SDS	2015-07-01	1-Naphthol	90-15-3	none listed	none listed
BGNY471UA	Pravana	Chroma Silk Cream Hair Color	Beauty	SDS	2015-07-01	4-Chlororesorcinol	95-88-5	none listed	none listed
BGNY471UA	Pravana	Chroma Silk Cream Hair Color	Beauty	SDS	2015-07-01	N-Phenyl-p-phenylenediamine	101-54-2	none listed	none listed
BGNY471UA	Pravana	Chroma Silk Cream Hair Color	Beauty	SDS	2015-07-01	4- Amino-2-hydroxytoluene	2835-95-2	none listed	none listed
BGNY471UA	Pravana	Chroma Silk Cream Hair Color	Beauty	SDS	2015-07-01	Resorcinol	108-46-3	none listed	none listed
BGNY471UA	Salerm	Permenant Hair Color	Beauty	SDS	2014-12-02	Cetrimonium Chloride/Solution Water	112-02-7	1.0	3.0
BGNY471UA	Salerm	Vision Permanent Hair Colouring Cream	Beauty	SDS	2008-01-12	3-Aminophenol (M-Aminophenol)	591-27-5	0.0	0.35
BGNY471UA	Salerm	Vision Permanent Hair Colouring Cream	Beauty	SDS	2008-01-12	4-[(3-Hydroxypropyl)Amino)]-3-Nitrophenol (4-hydroxypropylamino-3-Nitrophenol)	92952-81-3	0.1	0.1
BGNY471UA	Salerm	Vision Permanent Hair Colouring Cream	Beauty	SDS	2008-01-12	5-Amino-O-Cresol (4-amino-2-hydroxytoluene)	2835-95-2	1.9	1.9
BGNY471UA	Salerm	Vision Permanent Hair Colouring Cream	Beauty	SDS	2008-01-12	2-Amino-6-Chloro-4-Nitrophenol	6358-09-4	3.0	3.0
BGNY471UA	Salerm	Vision Permanent Hair Colouring Cream	Beauty	SDS	2008-01-12	(P-Ammoniophenyl)Bis(2-Hydroxyethyl)Ammonium Sulfate (N,N-Bis(2-Amino-4-Hydroxyethylaminoanisole sulfate)	54381-16-7	0.0	0.6
BGNY471UA	Salerm	Vision Permanent Hair Colouring Cream	Beauty	SDS	2008-01-12	(3-Ammonio-4-Methoxyphenyl)(2-hydroxyethyl)Ammonium Sulfate (2-Amino-4-Hydroxyethylaminoanisole Sulfate)	83763-48-8	0.25	0.25
BGNY471UA	Salerm	Vision Permanent Hair Colouring Cream	Beauty	SDS	2008-01-12	Ammonia,Aqueous Solution 25%	1336-21-6	5.0	15.0
BGNY471UA	Salerm	Vision Permanent Hair Colouring Cream	Beauty	SDS	2008-01-12	Resorcinol	108-46-3	1.1	1.1
BGNY471UA	Salerm	Vision Permanent Hair Colouring Cream	Beauty	SDS	2008-01-12	2-Methylresorcinol	608-25-3	0.0	0.2
BGNY471UA	Salerm	Vision Permanent Hair Colouring Cream	Beauty	SDS	2008-01-12	1-Naphthol	90-15-3	0.0	0.7
BGNY471UA	Salerm	Vision Permanent Hair Colouring Cream	Beauty	SDS	2008-01-12	3-Methyl-1-Phenyl-5-Pyrazolone(Phenyl Methyl Pyrazolone)	89-25-8	1.0	1.0
BGNY471UA	Salerm	Vision Permanent Hair Colouring Cream	Beauty	SDS	2008-01-12	Sodium Dodecyl Sulfate, 30% (Sodium Lauryl Sulfate)	151-21-3	5.0	10.0
BGNY471UA	Salerm	Vision Permanent Hair Colouring Cream	Beauty	SDS	2008-01-12	P-Phenylenediamine	106-50-3	0.0	1.9
BGNY471UA	Salerm	Vision Permanent Hair Colouring Cream	Beauty	SDS	2008-01-12	P-Aminophenol	123-30-8	1.25	1.25
BGNY471UA	Salerm	Vision Permanent Hair Colouring Cream	Beauty	SDS	2008-01-12	P-Methylaminophenol Sulfate	55-55-0	1.0	1.0
BGNY471UA	Salerm	Vision Permanent Hair Colouring Cream	Beauty	SDS	2008-01-12	4-Nitro-O-Phenylenediamine	99-56-9	1.5	1.5
BGNY471UA	Salerm	Vision Permanent Hair Colouring Cream	Beauty	SDS	2008-01-12	2.6-Diaminopyridine Sulfate	146997-97-9	0.0	4.0
BGNY471UA	Salerm	Vision Permanent Hair Colouring Cream	Beauty	SDS	2008-01-12	HC Red N ° 3	2871-01-4	3.0	8.0
BGNY471UA	Salerm	Vision Permanent Hair Colouring Cream	Beauty	SDS	2008-01-12	N,N-Bis(2-Hydroxyethyl)-P-Phenylenediamine Sulfate	54381-16-7	0.0	8.0
BGNY471UA	Salerm	Vision Permanent Hair Colouring Cream	Beauty	SDS	2008-01-12	P-Phenylene Diamaine Dihydrochloride	624-18-0	0.25	0.25
BGNY471UA	Salerm	Vision Permanent Hair Colouring Cream	Beauty	SDS	2008-01-12	P-Phenylenediamine Sulfate	50994-40-6	0.6	0.6
BGNY471UA	Salerm	Vision Permanent Hair Colouring Cream	Beauty	SDS	2008-01-12	P-Toluenediamine Sulfate	6369-59-1	0.4	0.4
BGNY471UA	Salerm	Vision Permanent Hair Colouring Cream	Beauty	SDS	2008-01-12	2,4-Diaminophenoxyethanol Dihydrochloride	66422-95-5	1.0	1.0
BGNY471UA	Salerm	Vision Permanent Hair Colouring Cream	Beauty	SDS	2008-01-12	2-Methyl-5-Hydroxyethylaminophenol	55302-96-0	0.75	0.75
BGNY471UA	Salerm	Vision Permanent Hair Colouring Cream	Beauty	SDS	2008-01-12	2-Amino-3-Hydroxypyridine	16867-03-1	0.0	2.0
BGNY471UA	Salerm	Vision Permanent Hair Colouring Cream	Beauty	SDS	2008-01-12	Disperse Violet 1	128-95-0	0.005	0.005
BGNY471UA	Salerm	Vision Permanent Hair Colouring Cream	Beauty	SDS	2008-01-12	2,6-Bis-(2-Hydroxiethylamino) Toluene	1499330-25-6	0.33	0.33
BGNY471UA	Salerm	Vision Permanent Hair Colouring Cream	Beauty	SDS	2008-01-12	Ext. D&C vIOLET no.2	4430-18-6	0.01	0.01
BGNY471UA	Salerm	Vision Permanent Hair Colouring Cream	Beauty	SDS	2008-01-12	5-Mino-6-Chloro-O-Cresol	84540-50-1	0.25	0.25
BGNY471UA	Salon Care	40 Volume Creme Developer	Beauty	SDS	2015-07-21	Hydrogen Peroxide	7722-84-1	20.0	40.0
BGNY471UA	Xio Mara	Cober Color Tinta de Crema	Beauty	NA	NA	NA	NA	NA	NA
WNAV873ND	Barbicide	Disinfectant Fungicide & Virucide	Beauty	SDS	2016-03-14	Isopropyl alcohol	67-63-0	5.0	25.0
WNAV873ND	Barbicide	Disinfectant Fungicide & Virucide	Beauty	SDS	2016-03-14	Dimethyl benzyl ammonium chloride	68424-85-1	0.5	10.0
WNAV873ND	Barbicide	Disinfectant Fungicide & Virucide	Beauty	SDS	2016-03-14	Sodium Nitrite	7632-00-0	0.5	10.0
WNAV873ND	Johnny B.	Mode Styling Gel	Beauty	SDS	2014-01-01	Water	7732-18-5	none listed.	none listed.
WNAV873ND	Johnny B.	Mode Styling Gel	Beauty	SDS	2014-01-01	PVP K-30	9003-39-8	none listed.	none listed.
WNAV873ND	Johnny B.	Mode Styling Gel	Beauty	SDS	2014-01-01	Sorbitol	50-70-4	none listed.	none listed.
WNAV873ND	Johnny B.	Mode Styling Gel	Beauty	SDS	2014-01-01	Methylparaben	99-76-3	none listed.	none listed.
WNAV873ND	Johnny B.	Mode Styling Gel	Beauty	SDS	2014-01-01	Carbomer	9007-20-9	none listed.	none listed.
WNAV873ND	Johnny B.	Mode Styling Gel	Beauty	SDS	2014-01-01	DMDM Hydantoin	6440-58-0	none listed.	none listed.
WNAV873ND	Johnny B.	Mode Styling Gel	Beauty	SDS	2014-01-01	PEG-75 Lanolin	61790-81-6	none listed.	none listed.
WNAV873ND	Johnny B.	Mode Styling Gel	Beauty	SDS	2014-01-01	Panthenol	81-13-0	none listed.	none listed.
WNAV873ND	Johnny B.	Mode Styling Gel	Beauty	SDS	2014-01-01	Fragrance (Parfum)	none listed.	none listed.	none listed.
WNAV873ND	Quantum	Activator	Beauty	SDS	2015-05-26	glycerol	56-81-5	19.98	19.98
WNAV873ND	Quantum	Neutralizer	Beauty	NA	NA	NA	NA	NA	NA
WNAV873ND	Quantum	Waving Lotion	Beauty	SDS	2012-07-25	Oxirane, 2-methyl-, polymer with oxirane, monobutyl ether	9038-95-3	0.54	0.54
WNAV873ND	Redken	Shades EQ Processing Solution	Beauty	SDS	2017-12-01	Isopropyl Alcohol	67-63-0	10.0	100.0
WNAV873ND	Redken	Shades EQ Processing Solution	Beauty	SDS	2017-12-01	Deceth-3	4669-23-2	8.1	100.0
WNAV873ND	Redken	Shades EQ Processing Solution	Beauty	SDS	2017-12-01	Cocamide MIPA	68333-82-4	6.5	100.0
WNAV873ND	Redken	Shades EQ Processing Solution	Beauty	SDS	2017-12-01	Lauryl Alcohol	112-53-8	1.8	100.0
WNAV873ND	Redken	Shades EQ Processing Solution	Beauty	SDS	2017-12-01	Resorcinol	108-46-3	1.0	100.0
WNAV873ND	Redken	Shades EQ Processing Solution	Beauty	SDS	2017-12-01	Toluene-2,5-diamine	95-70-5	1.0	100.0
WNAV873ND	Redken	Shades EQ Processing Solution	Beauty	SDS	2017-12-01	m-Aminophenol	591-27-5	1.0	100.0
WNAV873ND	TRESemmé	Extra Firm Control Mousse	Beauty	SDS	2016-02-17	Isobutane	75-28-5	1.0	5.0
WNAV873ND	TRESemmé	Extra Firm Control Mousse	Beauty	SDS	2016-02-17	Propylene Glycol	57-55-6	0.0	5.0
WNAV873ND	TRESemmé	Extra Firm Control Mousse	Beauty	SDS	2016-02-17	Hydrofluorocarbon 152a	75-37-6	0.0	5.0
WNAV873ND	TRESemmé	Extra Firm Control Mousse	Beauty	SDS	2016-02-17	Propane	74-98-6	0.0	5.0
WNAV873ND	Pravana	Chroma Silk Cream Hair Color	Beauty	SDS	2015-07-01	Water	7732-18-5	none listed	none listed
WNAV873ND	Pravana	Chroma Silk Cream Hair Color	Beauty	SDS	2015-07-01	Cetyl alcohol	36653-82-4	none listed	none listed
WNAV873ND	Pravana	Chroma Silk Cream Hair Color	Beauty	SDS	2015-07-01	Cetearyl Alcohol	67762-27-0	none listed	none listed
WNAV873ND	Pravana	Chroma Silk Cream Hair Color	Beauty	SDS	2015-07-01	Lanolin Alcohol (Lanolyn)	8027-33-6	none listed	none listed
WNAV873ND	Pravana	Chroma Silk Cream Hair Color	Beauty	SDS	2015-07-01	Ceteareth-20	68439-49-6	none listed	none listed
WNAV873ND	Pravana	Chroma Silk Cream Hair Color	Beauty	SDS	2015-07-01	Propylene Glycol	57-55-6	none listed	none listed
WNAV873ND	Pravana	Chroma Silk Cream Hair Color	Beauty	SDS	2015-07-01	Hydrolized Keratin	69430-36-0	none listed	none listed
WNAV873ND	Pravana	Chroma Silk Cream Hair Color	Beauty	SDS	2015-07-01	Ethyl ester of hydrolyzed silk	169590-80-1	none listed	none listed
WNAV873ND	Pravana	Chroma Silk Cream Hair Color	Beauty	SDS	2015-07-01	Ammonium hydroxide	1336-21-6	none listed	none listed
WNAV873ND	Pravana	Chroma Silk Cream Hair Color	Beauty	SDS	2015-07-01	Mineral oil (Paraffin Liquidum)	8012-95-1	none listed	none listed
WNAV873ND	Pravana	Chroma Silk Cream Hair Color	Beauty	SDS	2015-07-01	Sodium sulfite	7757-83-7	none listed	none listed
WNAV873ND	Pravana	Chroma Silk Cream Hair Color	Beauty	SDS	2015-07-01	Bisabolol	515-69-5	none listed	none listed
WNAV873ND	Pravana	Chroma Silk Cream Hair Color	Beauty	SDS	2015-07-01	Simethicone	8050-81-5	none listed	none listed
WNAV873ND	Pravana	Chroma Silk Cream Hair Color	Beauty	SDS	2015-07-01	EDTA (Editic acid)	60-00-4	none listed	none listed
WNAV873ND	Pravana	Chroma Silk Cream Hair Color	Beauty	SDS	2015-07-01	Fragrance (parfum)	none listed	none listed	none listed
WNAV873ND	Pravana	Chroma Silk Cream Hair Color	Beauty	SDS	2015-07-01	p-Phenylenediamine	106-50-3	none listed	none listed
WNAV873ND	Pravana	Chroma Silk Cream Hair Color	Beauty	SDS	2015-07-01	m-Aminophenol	591-27-5	none listed	none listed
WNAV873ND	Pravana	Chroma Silk Cream Hair Color	Beauty	SDS	2015-07-01	1-Naphthol	90-15-3	none listed	none listed
WNAV873ND	Pravana	Chroma Silk Cream Hair Color	Beauty	SDS	2015-07-01	4-Chlororesorcinol	95-88-5	none listed	none listed
WNAV873ND	Pravana	Chroma Silk Cream Hair Color	Beauty	SDS	2015-07-01	N-Phenyl-p-phenylenediamine	101-54-2	none listed	none listed
WNAV873ND	Pravana	Chroma Silk Cream Hair Color	Beauty	SDS	2015-07-01	4- Amino-2-hydroxytoluene	2835-95-2	none listed	none listed
WNAV873ND	Pravana	Chroma Silk Cream Hair Color	Beauty	SDS	2015-07-01	Resorcinol	108-46-3	none listed	none listed
WNAV873ND	Pravana	Nevo Detox Clarifying Shampoo	Beauty	SDS	2015-10-01	Water	7732-18-5	none listed	none listed
WNAV873ND	Pravana	Nevo Detox Clarifying Shampoo	Beauty	SDS	2015-10-01	Sodium Laureth Sulfoacetate	1847-58-1	none listed	none listed
WNAV873ND	Pravana	Nevo Detox Clarifying Shampoo	Beauty	SDS	2015-10-01	Disodium Laureth Sulfoaccionate	58450-52-5	none listed	none listed
WNAV873ND	Pravana	Nevo Detox Clarifying Shampoo	Beauty	SDS	2015-10-01	Sodium Lauroyl Sarcosinate	137-16-6	none listed	none listed
WNAV873ND	Pravana	Nevo Detox Clarifying Shampoo	Beauty	SDS	2015-10-01	Cocamidopropyl hydroxysultaine	68139-30-0	none listed	none listed
WNAV873ND	Pravana	Nevo Detox Clarifying Shampoo	Beauty	SDS	2015-10-01	Sodium Cocoyl Isethionate	61789-32-0	none listed	none listed
WNAV873ND	Pravana	Nevo Detox Clarifying Shampoo	Beauty	SDS	2015-10-01	Cocamidopropylamine Oxide	68155-09-9	none listed	none listed
WNAV873ND	Pravana	Nevo Detox Clarifying Shampoo	Beauty	SDS	2015-10-01	Simmondsia Chinensis (Jojoba) Seed Extract	90045-98-0	none listed	none listed
WNAV873ND	Pravana	Nevo Detox Clarifying Shampoo	Beauty	SDS	2015-10-01	Equisetum Arvense Extract	71011-23-9	none listed	none listed
WNAV873ND	Pravana	Nevo Detox Clarifying Shampoo	Beauty	SDS	2015-10-01	Rosmarinus Officinalis (Rosemary) Leaf Extract	84604-14-8	none listed	none listed
WNAV873ND	Pravana	Nevo Detox Clarifying Shampoo	Beauty	SDS	2015-10-01	Helianthus Annuus (Sunflower) Extract	8001-21-6	none listed	none listed
WNAV873ND	Pravana	Nevo Detox Clarifying Shampoo	Beauty	SDS	2015-10-01	Arnica Montana Flower Extract	68990-11-4	none listed	none listed
WNAV873ND	Pravana	Nevo Detox Clarifying Shampoo	Beauty	SDS	2015-10-01	Hydrolyzed Soy Protein	68607-88-5	none listed	none listed
WNAV873ND	Pravana	Nevo Detox Clarifying Shampoo	Beauty	SDS	2015-10-01	Calycophyllum Spruceanum Bark Extract	none listed	none listed	none listed
WNAV873ND	Pravana	Nevo Detox Clarifying Shampoo	Beauty	SDS	2015-10-01	Theobroma Grandiflower Fruit Extract	none listed	none listed	none listed
WNAV873ND	Pravana	Nevo Detox Clarifying Shampoo	Beauty	SDS	2015-10-01	Hydrolyzed Quina	none listed	none listed	none listed
WNAV873ND	Pravana	Nevo Detox Clarifying Shampoo	Beauty	SDS	2015-10-01	Bertholletia Excelsa Seed Extract	160965-04-8	none listed	none listed
WNAV873ND	Pravana	Nevo Detox Clarifying Shampoo	Beauty	SDS	2015-10-01	Panthenol	81-13-0	none listed	none listed
WNAV873ND	Pravana	Nevo Detox Clarifying Shampoo	Beauty	SDS	2015-10-01	Tetrasodium EDTA	64-02-8	none listed	none listed
WNAV873ND	Pravana	Nevo Detox Clarifying Shampoo	Beauty	SDS	2015-10-01	Citric Acid	77-92-9	none listed	none listed
WNAV873ND	Pravana	Nevo Detox Clarifying Shampoo	Beauty	SDS	2015-10-01	Fragrance (parfum)	none listed	none listed	none listed
WNAV873ND	Pravana	Nevo Detox Clarifying Shampoo	Beauty	SDS	2015-10-01	Methylchloroisothiazolinone	26172-55-4	none listed	none listed
WNAV873ND	Pravana	Nevo Detox Clarifying Shampoo	Beauty	SDS	2015-10-01	Methylisothiazolinone	2682-20-4	none listed	none listed
FSQQ419RI	Ion	Color Brilliance Permenant Cream Hair Color	Beauty	NA	2010-06-18	POTASSIUM PERSULFATE	7727-21-1	0.0	51.9
FSQQ419RI	Ion	Color Brilliance Permenant Cream Hair Color	Beauty	NA	2010-06-18	SODIUM METASILICATE	6834-92-0	0.0	14.0
FSQQ419RI	Ion	Color Brilliance Permenant Cream Hair Color	Beauty	NA	2010-06-18	MAGNESIUM CARBONATE	546-93-0	0.0	14.4
FSQQ419RI	Ion	Color Brilliance Permenant Cream Hair Color	Beauty	NA	2010-06-18	AMMONIUM PERSULFATE	7727-54-0	0.0	8.0
FSQQ419RI	Ion	Color Brilliance Permenant Cream Hair Color	Beauty	NA	2010-06-18	SILICA	7631-86-9	0.0	0.1
FSQQ419RI	Ion	Color Brilliance Permenant Cream Hair Color Intensive Shine	Beauty	NA	NA	NA	NA	NA	NA
FSQQ419RI	Splat	Hair Dye	Beauty	NA	NA	NA	NA	NA	NA
ZPXO415BX	Anven	Colore	Beauty	NA	NA	NA	NA	NA	NA
ZPXO415BX	CHI	Permanent Shine Hair Color	Beauty	SDS	2018-08-08	Water	7732-18-5	60.0	80.0
ZPXO415BX	CHI	Permanent Shine Hair Color	Beauty	SDS	2018-08-08	Ethanolamine	141-43-5	1.0	10.0
ZPXO415BX	CHI	Permanent Shine Hair Color	Beauty	SDS	2018-08-08	Cetearyl Alcohol	67762-27-0	1.0	10.0
ZPXO415BX	CHI	Permanent Shine Hair Color	Beauty	SDS	2018-08-08	Glycol Distearate	111-60-4	1.0	10.0
ZPXO415BX	CHI	Permanent Shine Hair Color	Beauty	SDS	2018-08-08	Behentrimonium Chloride	627-83-8	1.0	10.0
ZPXO415BX	CHI	Permanent Shine Hair Color	Beauty	SDS	2018-08-08	Propylene Glycol	57-55-6	1.0	10.0
ZPXO415BX	Goldwell	Topchic Hair Color	Beauty	SDS	2013-07-03	2-Methyl-p-phenylenediamine sulfate	71005-34-0	1.0	5.0
ZPXO415BX	Goldwell	Topchic Hair Color	Beauty	SDS	2013-07-03	Amides, C12-18 and C18-unsatd., N-(hydroxyethyl)	90622-77-8	1.0	5.0
ZPXO415BX	Goldwell	Topchic Hair Color	Beauty	SDS	2013-07-03	Amides, C14-18, N-(Hydroxyethyl)-	91771-07-2	1.0	5.0
ZPXO415BX	Goldwell	Topchic Hair Color	Beauty	SDS	2013-07-03	Propane-1,2-diol	214680-10-1	1.0	5.0
ZPXO415BX	Goldwell	Topchic Hair Color	Beauty	SDS	2013-07-03	Sodium Cetostearyl Sulfate	2034131-72-9	1.0	5.0
ZPXO415BX	Goldwell	Topchic Hair Color	Beauty	SDS	2013-07-03	Ammonia solution	23606-32-8	1.0	3.0
ZPXO415BX	Goldwell	Topchic Hair Color	Beauty	SDS	2013-07-03	3-Aminophenol	591-27-5	0.0	1.0
ZPXO415BX	Hidra Color	Cream colors	Beauty	NA	NA	NA	NA	NA	NA
ZPXO415BX	Kuul Color System	Coloring Cream Funny Colors	Beauty	NA	NA	NA	NA	NA	NA
ZPXO415BX	Pravana	Chroma Silk Express Tones	Beauty	SDS	2015-07-01	Water	7732-18-5	none listed	none listed
ZPXO415BX	Pravana	Chroma Silk Express Tones	Beauty	SDS	2015-07-01	Cetearyl Alcohol	67762-27-0	none listed	none listed
ZPXO415BX	Pravana	Chroma Silk Express Tones	Beauty	SDS	2015-07-01	Cyclotetrasiloxane	293-51-6	none listed	none listed
ZPXO415BX	Pravana	Chroma Silk Express Tones	Beauty	SDS	2015-07-01	Amodimethicone	308070-89-5	none listed	none listed
ZPXO415BX	Pravana	Chroma Silk Express Tones	Beauty	SDS	2015-07-01	Ethanolamine	141-43-5	none listed	none listed
ZPXO415BX	Pravana	Chroma Silk Express Tones	Beauty	SDS	2015-07-01	Sodium Sulfite	7757-83-7	none listed	none listed
ZPXO415BX	Pravana	Chroma Silk Express Tones	Beauty	SDS	2015-07-01	Simethicone	8050-81-5	none listed	none listed
ZPXO415BX	Pravana	Chroma Silk Express Tones	Beauty	SDS	2015-07-01	EDTA	60-00-4	none listed	none listed
ZPXO415BX	Pravana	Chroma Silk Express Tones	Beauty	SDS	2015-07-01	Fragrance (Parfum)	NA	none listed	none listed
ZPXO415BX	Pravana	Chroma Silk Express Tones	Beauty	SDS	2015-07-01	p-Phenylenediamine Sulfate	50994-40-6	none listed	none listed
ZPXO415BX	Pravana	Chroma Silk Express Tones	Beauty	SDS	2015-07-01	Resorcinol	108-46-3	none listed	none listed
ZPXO415BX	Pravana	Chroma Silk Express Tones	Beauty	SDS	2015-07-01	m-Aminophenol	591-27-5	none listed	none listed
ZPXO415BX	Pravana	Chroma Silk Express Tones	Beauty	SDS	2015-07-01	p-Aminophenol	123-30-8	none listed	none listed
ZPXO415BX	Pravana	Chroma Silk Express Tones	Beauty	SDS	2015-07-01	Toluene-2,5-Diamine Sulfate	6369-59-1/615-50-9	none listed	none listed
ZPXO415BX	Pravana	Chroma Silk Express Tones	Beauty	SDS	2015-07-01	Toluene-3,4-Diamine	496-72-0	none listed	none listed
ZPXO415BX	Pravana	Chroma Silk Express Tones	Beauty	SDS	2015-07-01	p-Phenylenediamine	106-50-3	none listed	none listed
ZPXO415BX	Pravana	Chroma Silk Express Tones	Beauty	SDS	2015-07-01	4-Chlororesorcinol	95-88-5	none listed	none listed
ZPXO415BX	Pravana	Chroma Silk Express Tones	Beauty	SDS	2015-07-01	N-Phenyl-p-Phenylenediamine Sulfate	71005-33-9	none listed	none listed
ZPXO415BX	Pravana	Chroma Silk Express Tones	Beauty	SDS	2015-07-01	4-Amino-2-Hydroxytoluene	2835-95-2	none listed	none listed
ZPXO415BX	Pravana	Chroma Silk Express Tones	Beauty	SDS	2015-07-01	2-Methylresorcinol	608-25-3	none listed	none listed
ZPXO415BX	Pravana	Chroma Silk Express Tones	Beauty	SDS	2015-07-01	N,N-Bis(2-Hydroxyethyl)-p-Phenylenediamine Sulfate	54381-16-7	none listed	none listed
ZPXO415BX	Pravana	Chroma Silk Express Tones	Beauty	SDS	2015-07-01	2,4-Diaminophenoxyethanol HCl	66422-95-5	none listed	none listed
ZPXO415BX	Pravana	Chroma Silk Express Tones	Beauty	SDS	2015-07-01	1-Naphthol	90-15-3	none listed	none listed
ZPXO415BX	Rusk	Deepshine Pure Pigments Conditioning Color Cream	Beauty	SDS	2010-01-01	Ammonia (Ammonium Hydroxide 28%)	1336-21-6	0.0	2.0
ZPXO415BX	Rusk	Deepshine Pure Pigments Conditioning Color Cream	Beauty	SDS	2010-01-01	p-Phenylenediamine	106-50-3	0.0	3.0
ZPXO415BX	Rusk	Deepshine Pure Pigments Conditioning Color Cream	Beauty	SDS	2010-01-01	Resorcinol	108-46-3	0.0	1.0
ZPXO415BX	Rusk	Deepshine Pure Pigments Conditioning Color Cream	Beauty	SDS	2010-01-01	1-Naphthol	90-15-3	0.0	1.0
ZPXO415BX	Rusk	Deepshine Pure Pigments Conditioning Color Cream	Beauty	SDS	2010-01-01	m-Aminophenol	591-27-5	0.0	1.0
ZPXO415BX	Rusk	Deepshine Pure Pigments Conditioning Color Cream	Beauty	SDS	2010-01-01	p.Aminophenol	123-30-8	1.0	3.0
ZPXO415BX	Rusk	Deepshine Pure Pigments Conditioning Color Cream	Beauty	SDS	2010-01-01	P-Amino-O-Cresol	2835-95-2	1.0	1.0
ZPXO415BX	Rusk	Deepshine Pure Pigments Conditioning Color Cream	Beauty	SDS	2010-01-01	2-Amino-4-Hydroxyethylamino Anisole Sulfate	83763-48-8	0.0	0.4
ZPXO415BX	Rusk	Deepshine Pure Pigments Conditioning Color Cream	Beauty	SDS	2010-01-01	n-Phenyl-p-Phenylenediamine	101-54-2	1.0	3.0
ZPXO415BX	Rusk	Deepshine Pure Pigments Conditioning Color Cream	Beauty	SDS	2010-01-01	4-Amino-3-Methylphenol	2835-99-6	0.0	1.0
ZPXO415BX	Rusk	Deepshine Pure Pigments Conditioning Color Cream	Beauty	SDS	2010-01-01	Toluene-2.5-Diamine Sulfate	615-50-9	0.0	1.0
ZPXO415BX	Rusk	Deepshine Pure Pigments Conditioning Color Cream	Beauty	SDS	2010-01-01	2-Methylresorcinol	608-25-3	0.0	1.0
ZPXO415BX	Rusk	Deepshine Pure Pigments Conditioning Color Cream	Beauty	SDS	2010-01-01	5-Amino-6-Chloro-o-Cresol	861315-05-1	0.0	1.0
ZPXO415BX	Wella	Koleston Perfect Permanent Creme Haircolor	Beauty	SDS	2015-10-27	Alcohols, C16-18	67762-27-0	15.0	20.0
ZPXO415BX	Wella	Koleston Perfect Permanent Creme Haircolor	Beauty	SDS	2015-10-27	Ammonia Solution	1336-21-6	5.0	10.0
ZPXO415BX	Wella	Koleston Perfect Permanent Creme Haircolor	Beauty	SDS	2015-10-27	1-Dodecyl-2-pyrrolidone	2687-96-9	1.0	5.0
ZPXO415BX	Wella	Koleston Perfect Permanent Creme Haircolor	Beauty	SDS	2015-10-27	Glycerin	56-81-5	1.0	5.0
ZPXO415BX	Wella	Koleston Perfect Permanent Creme Haircolor	Beauty	SDS	2015-10-27	Poly(oxy-1,2-ethanediyl), alpha-sulfo-omega-hydroxy-C12-14-alkyl ethers, sodium salts	68891-38-3	1.0	5.0
ZPXO415BX	Wella	Koleston Perfect Permanent Creme Haircolor	Beauty	SDS	2015-10-27	2-Methyl-p-phenylenediamine hemisulphate	615-50-9	0.1	1.0
LLVK593PT	All-Nutrient	Professional Cream Haircolor	Beauty	SDS	2018-01-26	Ammonium Hydroxide	1336-21-6	none listed	none listed
LLVK593PT	All-Nutrient	Professional Cream Haircolor	Beauty	SDS	2018-01-26	1,3 Propandiol	1665277-20-2	none listed	none listed
LLVK593PT	All-Nutrient	Professional Cream Haircolor	Beauty	SDS	2018-01-26	2-Aminoethanol	141-43-5	none listed	none listed
LLVK593PT	All-Nutrient	Professional Cream Haircolor	Beauty	SDS	2018-01-26	p-Phenylenediamine	106-50-3	none listed	none listed
LLVK593PT	All-Nutrient	Professional Cream Haircolor	Beauty	SDS	2018-01-26	Resorcinol	108-46-3	none listed	none listed
LLVK593PT	All-Nutrient	Professional Cream Haircolor	Beauty	SDS	2018-01-26	Toluene-2,5-Diamine Sulfate	6369-59-1	none listed	none listed
LLVK593PT	All-Nutrient	Professional Cream Haircolor	Beauty	SDS	2018-01-26	3-Aminophenol	591-27-5	none listed	none listed
LLVK593PT	All-Nutrient	Professional Cream Haircolor	Beauty	SDS	2018-01-26	Inert Base	Proprietary	none listed	none listed
LLVK593PT	Brazilian Blowout	Acai Proffessional smoothing treatment kit (3 step kit)	Beauty	SDS	2011-02-21	Water	7732-18-5	30.0	100.0
LLVK593PT	Brazilian Blowout	Acai Proffessional smoothing treatment kit (3 step kit)	Beauty	SDS	2011-02-21	Cetearyl Alcohol	67762-27-0	3.0	10.0
LLVK593PT	Brazilian Blowout	Acai Proffessional smoothing treatment kit (3 step kit)	Beauty	SDS	2011-02-21	Behentrimonium Chloride	17301-53-0	3.0	10.0
LLVK593PT	Brazilian Blowout	Acai Proffessional smoothing treatment kit (3 step kit)	Beauty	SDS	2011-02-21	Phenyl Trimethicone	73559-47-4	1.0	3.0
LLVK593PT	Brazilian Blowout	Acai Proffessional smoothing treatment kit (3 step kit)	Beauty	SDS	2011-02-21	Amodimethicone	195868-36-1	1.0	3.0
LLVK593PT	Kenra	Permanant Color Cream	Beauty	SDS	2016-12-01	Water	7732-18-5	50.0	70.0
LLVK593PT	Kenra	Permanant Color Cream	Beauty	SDS	2016-12-01	HYDROGEN PEROXIDE	7722-84-1	1.0	7.0
LLVK593PT	Kenra	Permanant Color Cream	Beauty	SDS	2016-12-01	CETEARYL ALCOHOL	67762-27-0	1.0	5.0
LLVK593PT	Kenra	Permanant Color Cream	Beauty	SDS	2016-12-01	CETEARETH-20	68436-49-6	0.1	1.0
LLVK593PT	Kenra	Permanant Color Cream	Beauty	SDS	2016-12-01	#myidentity proprietary blend	none listed.	none listed.	none listed.
LLVK593PT	Kenra	Permanant Color Cream	Beauty	SDS	2016-12-01	PHOSPHORIC ACID	7664-38-2	0.0	0.1
LLVK593PT	Kenra	Permanant Color Cream	Beauty	SDS	2016-12-01	LINALOOL	78-70-6	0.0	0.1
LLVK593PT	Kenra	Permanant Color Cream	Beauty	SDS	2016-12-01	HEXYL CINNAMAL	101-86-0	0.0	0.1
LLVK593PT	Kenra	Permanant Color Cream	Beauty	SDS	2016-12-01	LIMONENE	138-86-3	0.0	0.1
LLVK593PT	Kenra	Permanant Color Cream	Beauty	SDS	2016-12-01	BUTYLPHENYL METHYLPROPIONAL	80-54-6	0.0	0.1
LLVK593PT	Kenra	Permanant Color Cream	Beauty	SDS	2016-12-01	CITRONELLOL	106-22-9	0.0	0.1
LLVK593PT	Kuul Color System	Hair Color Cream	Beauty	NA	NA	NA	NA	NA	NA
LLVK593PT	L'anza	Healing Color Care-Preserving Shampoo	Beauty	NA	NA	NA	NA	NA	NA
LLVK593PT	Matrix	Cream Developer 10 Volume	Beauty	SDS	2015-11-10	Hydrogen Peroxide	7722-84-1	0.0	7.5
LLVK593PT	Matrix	Color Sync Hair Color	Beauty	SDS	2015-05-19	Deceth-3	112-27-6	0.0	12.0
LLVK593PT	Matrix	Color Sync Hair Color	Beauty	SDS	2015-05-19	Laureth-12	9002-92-0	0.0	7.0
LLVK593PT	Matrix	Color Sync Hair Color	Beauty	SDS	2015-05-19	Ethanolamine	141-43-5	0.0	6.0
LLVK593PT	Matrix	Color Sync Hair Color	Beauty	SDS	2015-05-19	Toluene-2,5-Diamine	95-70-5	0.0	3.0
LLVK593PT	Matrix	Color Sync Hair Color	Beauty	SDS	2015-05-19	p-Phenylenediamine	106-50-3	0.0	3.0
LLVK593PT	Matrix	Color Sync Hair Color	Beauty	SDS	2015-05-19	Sodium Metabisulfite	7681-57-4	0.0	3.0
LLVK593PT	Matrix	Color Sync Hair Color	Beauty	SDS	2015-05-19	p-Aminophenol	123-30-8	0.0	2.0
LLVK593PT	Matrix	Color Sync Hair Color	Beauty	SDS	2015-05-19	Resorcinol	108-46-3	0.0	1.0
LLVK593PT	Matrix	Color Sync Hair Color	Beauty	SDS	2015-05-19	m-Aminophenol	591-27-5	0.0	1.0
LLVK593PT	Matrix	SoColor Permanent Hair Color	Beauty	SDS	2006-01-27	Ethanolamine	141-43-5	0.0	10.0
LLVK593PT	Matrix	SoColor Permanent Hair Color	Beauty	SDS	2006-01-27	Ethoxydiglycol	111-90-0	0.0	10.0
LLVK593PT	Matrix	SoColor Permanent Hair Color	Beauty	SDS	2006-01-27	Ammonium Hydroxide	1336-21-6	0.0	7.0
LLVK593PT	Matrix	SoColor Permanent Hair Color	Beauty	SDS	2006-01-27	p-Phenylenediamine	106-50-3	0.0	5.0
LLVK593PT	Matrix	SoColor Permanent Hair Color	Beauty	SDS	2006-01-27	Aminophenols	27598-85-2	0.0	2.0
LLVK593PT	Matrix	SoColor Permanent Hair Color	Beauty	SDS	2006-01-27	Resorcinol	108-46-3	0.0	1.5
LLVK593PT	Matrix	SoColor Permanent Hair Color	Beauty	SDS	2006-01-27	Hydroquinone	123-31-9	0.0	1.0
LLVK593PT	mydentity	Hair dye	Beauty	NA	NA	NA	NA	NA	NA
LLVK593PT	Olapex	Traveling Stylist Kit	Beauty	SDS	2015-07-20	BIS-AMINOPROPYL DIGLYCOL DIMALEATE	1629579-82-3	15.0	30.0
LLVK593PT	Olapex	Traveling Stylist Kit	Beauty	SDS	2015-07-20	Water	7732-18-5	70.0	85.0
LLVK593PT	Olapex	Traveling Stylist Kit	Beauty	SDS	2015-07-20	SODIUM BENZOATE	532-32-1	0.3	0.3
LLVK593PT	Olapex	Traveling Stylist Kit	Beauty	SDS	2015-07-20	PHENOXYETHANOL	122-99-6	0.7	0.7
LLVK593PT	Super Star	Cream Peroxide Developer Volume 30	Beauty	SDS	2007-02-01	Hydrogen Peroxide	7722-84-1	0.0	9.5
LLVK593PT	Super Star	Cream Peroxide Developer Volume 40	Beauty	NA	NA	NA	NA	NA	NA
LLVK593PT	Wella	Color Charm Cream Developer 20 Volume	Beauty	NA	NA	NA	NA	NA	NA
IGIW390QQ	Color Craft	Liquid Color Concentrate	Beauty	SDS	2017-01-17	BASIC RED 51	12270-25-6	0.0	1.0
IGIW390QQ	Color Craft	Liquid Color Concentrate	Beauty	SDS	2017-01-17	BASIC YELLOW 87	116844-55-4	0.0	1.0
IGIW390QQ	Color Craft	Liquid Color Concentrate	Beauty	SDS	2017-01-17	COCAMIDOPROPYL BETAINE	86438-79-1	0.0	1.0
IGIW390QQ	Color Craft	Liquid Color Concentrate	Beauty	SDS	2017-01-17	ETHYLHEXYLGLYCERIN	70445-33-9	0.0	1.0
IGIW390QQ	Color Craft	Liquid Color Concentrate	Beauty	SDS	2017-01-17	PHENOXYETHANOL	122-99-6	0.0	1.0
IGIW390QQ	Matrix	Cream Developer 10 Volume	Beauty	SDS	2015-11-10	Hydrogen Peroxide	7722-84-1	0.0	7.5
IGIW390QQ	Matrix	Cream Developer 40 Volume	Beauty	SDS	2012-07-17	Hydrogen Peroxide	7722-84-1	8.0	12.0
IGIW390QQ	Matrix	Cream Developer 40 Volume	Beauty	SDS	2012-07-17	White Mineral Oil	8042-47-5	50.0	100.0
IGIW390QQ	Matrix	SoColor Permanent Hair Color	Beauty	SDS	2006-01-27	Ethanolamine	141-43-5	0.0	10.0
IGIW390QQ	Matrix	SoColor Permanent Hair Color	Beauty	SDS	2006-01-27	Ethoxydiglycol	111-90-0	0.0	10.0
IGIW390QQ	Matrix	SoColor Permanent Hair Color	Beauty	SDS	2006-01-27	Ammonium Hydroxide	1336-21-6	0.0	7.0
IGIW390QQ	Matrix	SoColor Permanent Hair Color	Beauty	SDS	2006-01-27	p-Phenylenediamine	106-50-3	0.0	5.0
IGIW390QQ	Matrix	SoColor Permanent Hair Color	Beauty	SDS	2006-01-27	Aminophenols	27598-85-2	0.0	2.0
IGIW390QQ	Matrix	SoColor Permanent Hair Color	Beauty	SDS	2006-01-27	Resorcinol	108-46-3	0.0	1.5
IGIW390QQ	Matrix	SoColor Permanent Hair Color	Beauty	SDS	2006-01-27	Hydroquinone	123-31-9	0.0	1.0
IGIW390QQ	Paul Mitchell	Pop XG Vibrant Semi-Permanent Cream Color	Beauty	SDS	2016-05-20	Propylene Glycol	57-55-6	5.0	10.0
IGIW390QQ	Paul Mitchell	Pop XG Vibrant Semi-Permanent Cream Color	Beauty	SDS	2016-05-20	Alcohols, C16-18	67762-27-0	5.0	10.0
IGIW390QQ	Paul Mitchell	Processing Liquid	Beauty	SDS	2016-05-04	Water	7732-18-5	60.0	100.0
IGIW390QQ	Paul Mitchell	Processing Liquid	Beauty	SDS	2016-05-04	HYDROGEN PEROXIDE	7722-84-1	2.1	2.4
IGIW390QQ	Paul Mitchell	Processing Liquid	Beauty	SDS	2016-05-04	POLYSORBATE 80	9005-65-6	0.0	1.0
IGIW390QQ	Paul Mitchell	Processing Liquid	Beauty	SDS	2016-05-04	POLYSORBATE 20	9005-64-5	0.0	1.0
IGIW390QQ	Paul Mitchell	Processing Liquid	Beauty	SDS	2016-05-04	ISOPROPYL C12-15-PARETH-9-CARBOXYLATE	none listed.	0.0	1.0
IGIW390QQ	Quantum	Neutralizer	Beauty	NA	NA	NA	NA	NA	NA
IGIW390QQ	Quantum	Waving Lotion	Beauty	SDS	2012-07-25	Oxirane, 2-methyl-, polymer with oxirane, monobutyl ether	9038-95-3	0.54	0.54
IGIW390QQ	Redken	Shades EQ Processing Solution	Beauty	SDS	2017-12-01	Isopropyl Alcohol	67-63-0	10.0	100.0
IGIW390QQ	Redken	Shades EQ Processing Solution	Beauty	SDS	2017-12-01	Deceth-3	4669-23-2	8.1	100.0
IGIW390QQ	Redken	Shades EQ Processing Solution	Beauty	SDS	2017-12-01	Cocamide MIPA	68333-82-4	6.5	100.0
IGIW390QQ	Redken	Shades EQ Processing Solution	Beauty	SDS	2017-12-01	Lauryl Alcohol	112-53-8	1.8	100.0
IGIW390QQ	Redken	Shades EQ Processing Solution	Beauty	SDS	2017-12-01	Resorcinol	108-46-3	1.0	100.0
IGIW390QQ	Redken	Shades EQ Processing Solution	Beauty	SDS	2017-12-01	Toluene-2,5-diamine	95-70-5	1.0	100.0
IGIW390QQ	Redken	Shades EQ Processing Solution	Beauty	SDS	2017-12-01	m-Aminophenol	591-27-5	1.0	100.0
IGIW390QQ	Schwarzkopf	Essensity Lightening Powder	Beauty	NA	NA	NA	NA	NA	NA
IGIW390QQ	Wella	BLONDOR MULTI BLONDE Dust-Free POWDER LIGHTENER	Beauty	SDS	2014-02-12	Silicic acid, sodium salt	1344-09-8	10.0	30.0
IGIW390QQ	Wella	BLONDOR MULTI BLONDE Dust-Free POWDER LIGHTENER	Beauty	SDS	2014-02-12	Diammonium peroxodisulphate	7727-54-0	10.0	30.0
IGIW390QQ	Wella	BLONDOR MULTI BLONDE Dust-Free POWDER LIGHTENER	Beauty	SDS	2014-02-12	Dipotassium peroxodisulphate	7727-21-1	5.0	10.0
IGIW390QQ	Wella	BLONDOR MULTI BLONDE Dust-Free POWDER LIGHTENER	Beauty	SDS	2014-02-12	Cellulose, 2-hydroxyethyl ether	9004-62-0	1.0	5.0
IGIW390QQ	Wella	BLONDOR MULTI BLONDE Dust-Free POWDER LIGHTENER	Beauty	SDS	2014-02-12	Octadecanoic acid, sodium salt (1:1)	822-16-2	1.0	5.0
NA	Organic Nails	Pure Acetone	NA	Website	1905-07-10	Acetone	67-64-1	100.0	100.0
NA	Organic Nails	Sani Spray	NA	SDS	2015-09-08	Isopropyl Alcohol	67-63-0	97.0	100.0
NA	Organic Nails	Sani Spray	NA	SDS	2015-09-08	Perfume	none listed.	1.0	3.0
NA	Wella	Color Charm Permanent Liquid Haircolor	NA	SDS	2015-03-27	Hydrogen peroxide solution	7722-84-1	1.0	5.0
NA	Wella	Color Charm Permanent Liquid Haircolor	NA	SDS	2015-03-27	Alcohols, C16-18	67762-27-0	1.0	5.0
NA	Performance Plus	Synthethic Blend Motor Oil (55gal)	NA	SDS	2015-10-01	Petroleum distillates, solvent-refined heavy paraffinic	64741-88-4	0.0	35.0
NA	Performance Plus	Synthethic Blend Motor Oil (55gal)	NA	SDS	2015-10-01	Residual oils (petroleum), solvent refined	64742-01-4	0.0	35.0
NA	Performance Plus	Synthethic Blend Motor Oil (55gal)	NA	SDS	2015-10-01	Residual oils (petroleum), hydrotreated	64742-57-0	0.0	35.0
NA	Performance Plus	Synthethic Blend Motor Oil (55gal)	NA	SDS	2015-10-01	Residual oils (petroleum), solvent dewaxed	64742-62-7	0.0	35.0
NA	Performance Plus	Synthethic Blend Motor Oil (55gal)	NA	SDS	2015-10-01	Lubricating oils (petroleum), C>25, hydrotreated bright stock	72623-83-7	0.0	35.0
NA	Performance Plus	Synthethic Blend Motor Oil (55gal)	NA	SDS	2015-10-01	Lubricating oils, petroleum, hydrotreated spent	64742-58-1	5.0	45.0
NA	Performance Plus	Synthethic Blend Motor Oil (55gal)	NA	SDS	2015-10-01	Gas oils, petroleum, vacuum, hydrocracked, hydroisomerized, hydrogenated, C20-40, branched and cyclic, high viscosity index	178603-65-1	0.0	45.0
NA	Performance Plus	Synthethic Blend Motor Oil (55gal)	NA	SDS	2015-10-01	Mineral oil	None available	5.0	15.0
NA	Performance Plus	Synthethic Blend Motor Oil (55gal)	NA	SDS	2015-10-01	Phosphorodithioic acid, O,O-di-C1-14-alkyl esters, zinc salts	68649-42-3	0.5	1.0
NA	Norton	Speedgrip Adhesive	NA	SDS	2007-07-31	Calcium Sodium aluminosilicate	1344-01-0	7.0	12.0
NA	Norton	Speedgrip Adhesive	NA	SDS	2007-07-31	Colloidal Silica	68611-44-9	1.0	5.0
NA	Norton	Speedgrip Adhesive	NA	SDS	2007-07-31	MDI Polymer	39310-05-9	7.0	12.0
NA	Norton	Speedgrip Adhesive	NA	SDS	2007-07-31	Polyurethane polymer	68400-67-9	31.0	46.0
NA	Norton	Speedgrip Adhesive	NA	SDS	2007-07-31	Crystalline Silica, Quartz	14808-60-7	0.0	1.0
NA	Norton	Speedgrip Adhesive	NA	SDS	2007-07-31	Talc (no asbestos)	14807-96-6	7.0	12.0
NA	Norton	Speedgrip Adhesive	NA	SDS	2007-07-31	4,4 DiPhenylmeth.DiIsocyanate	101-68-8	0.0	35.0
NA	A.G. Layne	GP Thinner	NA	SDS	2015-10-08	METHANOL	67-56-1	53.4	68.3
NA	A.G. Layne	GP Thinner	NA	SDS	2015-10-08	TOLUENE	108-88-3	14.3	18.3
NA	A.G. Layne	GP Thinner	NA	SDS	2015-10-08	ACETONE	67-64-1	13.1	16.7
NA	A.G. Layne	GP Thinner	NA	SDS	2015-10-08	ETHYLENE GLYCOL MONOBUTYL ETHER	111-76-2	4.96	6.3
NA	A.G. Layne	GP Thinner	NA	SDS	2015-10-08	ALIPHATIC, LIGHT HYDROCARBON SOLVENT	64742-89-8	2.32	7.0
NA	A.G. Layne	GP Thinner	NA	SDS	2015-10-08	BENZENE	71-43-2	0.0	0.001
NA	A.G. Layne	GP Thinner	NA	SDS	2015-10-08	ETHYLBENZENE	100-41-4	0.0	0.001
