# Supplementary material for: Studying full-shift inhalation exposures to volatile organic compounds (VOCs) among Latino workers in very small-sized beauty salons and auto repair shops
Source: Front Public Health. 2023 Dec 1;11:1300677. doi: 10.3389/fpubh.2023.1300677 (PMC10722412; doi:10.3389/fpubh.2023.1300677)
Supplement: Supplementary file 2 [file Data_Sheet_1.ZIP › S3_Data.csv]

id	shop_type	meanvoc
OUNZK2221E	Auto Repair Shops	1573.42210144928
ASWZV4750M	Auto Repair Shops	2178.24766018718
YAPKE2024V	Auto Repair Shops	213.524652338812
RUVUL3737Z	Auto Repair Shops	6.11405109489051
HSKMZ2678K	Auto Repair Shops	2434.49806284976
WEIKD7302J	Auto Repair Shops	97.0213299874529
RKVLR5325A	Auto Repair Shops	3355.26335877863
OLFMU5872Q	Auto Repair Shops	737.96054485674
XDKFI7954A	Auto Repair Shops	858.565514297909
JGEPL3869A	Auto Repair Shops	41600.3854389722
WEATQ8852E	Auto Repair Shops	15546.2036633232
NFFVR5736N	Auto Repair Shops	4288.06517690875
JGMMA9846W	Auto Repair Shops	5854.37732793522
MAAJT5150V	Auto Repair Shops	599.245046235139
CIWZG9635G	Auto Repair Shops	3011.47730220493
UXMSO0205U	Auto Repair Shops	1792.58753915767
RKQZN4403P	Auto Repair Shops	2078.29188255613
HDWIP6981P	Auto Repair Shops	49.0275983558426
GTZTK6419E	Auto Repair Shops	211.216708542714
PQHTR1043F	Auto Repair Shops	1691.71971185331
PUYUQ9724C	Auto Repair Shops	55.9120425029516
FDKPH8485M	Auto Repair Shops	54.2704980842912
YIXPJ9507H	Auto Repair Shops	3586.2280390417
LILDI7720Q	Auto Repair Shops	260.737254901961
KALDV5000R	Beauty Salons	4865.38863807374
SUOHH4266S	Beauty Salons	1607.06453759148
EUTTY4808F	Beauty Salons	4245.38386901152
MKMUY4492O	Beauty Salons	930.029755579171
WHAPA4584T	Beauty Salons	1009.6066468254
CHVIT4559T	Beauty Salons	290.317720907774
BHJDS5866T	Beauty Salons	127.014285714286
WVZMA3410F	Beauty Salons	8629.32196401799
ADFJI9981S	Beauty Salons	6571.14639105388
PKRMU7218M	Beauty Salons	2643.02293967715
HGGGG8624K	Beauty Salons	2099.86673500769
MBZHR0803C	Beauty Salons	428.132213294375
VFEZU9016G	Beauty Salons	233.287149656267
PMVES5596R	Beauty Salons	1773.62057877814
GEBAT9418V	Beauty Salons	2362.50471356055
GNAEU5451X	Beauty Salons	638.530582166544
UPBEQ6340C	Beauty Salons	1567.48143322476
DTZSB0938S	Beauty Salons	1431.50879120879
TFQEK2528Y	Beauty Salons	5828.1875381796
ZWUDF0017U	Beauty Salons	6512.47822983583
ISANJ7168S	Beauty Salons	3970.28986784141
VJZTN0429B	Beauty Salons	3739.29116945107
JNBPM0054H	Beauty Salons	5828.87394674756
YZECF3716R	Beauty Salons	35918.751835536
