# Supplementary material for: Studying full-shift inhalation exposures to volatile organic compounds (VOCs) among Latino workers in very small-sized beauty salons and auto repair shops
Source: Front Public Health. 2023 Dec 1;11:1300677. doi: 10.3389/fpubh.2023.1300677 (PMC10722412; doi:10.3389/fpubh.2023.1300677)
Supplement: Supplementary file 2 [file Data_Sheet_1.ZIP › S4_Data.csv]

Shop_id	Shop_type	Chemical_Name	CAS	Non_detected	Result	Room	Date	TLV
KCQ95953IY	Auto	1,1-Dichloroethane	75-34-3	non_detected	0.106066017177982	6	2018-07-23	1e+05
KCQ95953IY	Auto	1,1,1-Trichloroethane	71-55-6	non_detected	0.0989949493661166	6	2018-07-23	10000
KCQ95953IY	Auto	1,1,2-Trichloro-1,2,2-trifluoroethane	76-13-1	non_detected	0.247487373415292	6	2018-07-23	1e+06
KCQ95953IY	Auto	1,1,2-Trichloroethane	79-00-5	non_detected	0.0989949493661166	6	2018-07-23	10000
KCQ95953IY	Auto	1,1,2,2-Tetrachloroethane	79-34-5	non_detected	0.106066017177982	6	2018-07-23	1000
KCQ95953IY	Auto	1,2-Dibromoethane (EDB)	106-93-4	non_detected	0.113137084989848	6	2018-07-23	20000
KCQ95953IY	Auto	1,2-Dichloro-1,1,2,2-tetrafluoroethane	76-14-2	non_detected	0.233345237791561	6	2018-07-23	1e+06
KCQ95953IY	Auto	1,2-Dichlorobenzene	95-50-1	non_detected	0.197989898732233	6	2018-07-23	25000
KCQ95953IY	Auto	1,2-Dichloroethane	107-06-2	non_detected	0.134350288425444	6	2018-07-23	1e+05
KCQ95953IY	Auto	1,2-Dichloropropane	78-87-5	non_detected	0.360624458405139	6	2018-07-23	10000
KCQ95953IY	Auto	1,2,4-Trichlorobenzene	120-82-1	non_detected	0.650538238691624	6	2018-07-23	2000
KCQ95953IY	Auto	1,2,4-Trimethylbenzene	95-63-6	detected	2.8	6	2018-07-23	25000
KCQ95953IY	Auto	1,3-Butadiene	106-99-0	non_detected	0.226274169979695	6	2018-07-23	2000
KCQ95953IY	Auto	1,3-Dichlorobenzene	541-73-1	non_detected	0.162634559672906	6	2018-07-23	25000
KCQ95953IY	Auto	1,3,5-Trimethylbenzene	108-67-8	non_detected	0.190918830920368	6	2018-07-23	25000
KCQ95953IY	Auto	1,4-Dichlorobenzene	106-46-7	non_detected	0.226274169979695	6	2018-07-23	10000
KCQ95953IY	Auto	1,4-Dioxane	123-91-1	non_detected	0.15556349186104	6	2018-07-23	20000
KCQ95953IY	Auto	2-Butanone (MEK)	78-93-3	non_detected	0.29698484809835	6	2018-07-23	2e+05
KCQ95953IY	Auto	2-Hexanone	591-78-6	non_detected	0.134350288425444	6	2018-07-23	1e+05
KCQ95953IY	Auto	2-Propanol	67-63-0	non_detected	0.353553390593274	6	2018-07-23	2e+05
KCQ95953IY	Auto	2,2,4-Trimethylpentane	540-84-1	detected	1.7	6	2018-07-23	3e+05
KCQ95953IY	Auto	4-Ethyltoluene	622-96-8	detected	0.87	6	2018-07-23	NA
KCQ95953IY	Auto	4-Methyl-2-pentanone (MIBK)	108-10-1	non_detected	0.205060966544099	6	2018-07-23	20000
KCQ95953IY	Auto	Acetone	67-64-1	detected	82	6	2018-07-23	250000
KCQ95953IY	Auto	Allyl chloride	107-05-1	non_detected	0.169705627484771	6	2018-07-23	1000
KCQ95953IY	Auto	Benzene	71-43-2	detected	1.5	6	2018-07-23	500
KCQ95953IY	Auto	Benzyl chloride	100-44-7	non_detected	0.247487373415292	6	2018-07-23	1000
KCQ95953IY	Auto	Bromodichloromethane	75-27-4	non_detected	0.0989949493661166	6	2018-07-23	NA
KCQ95953IY	Auto	Bromoform	75-25-2	non_detected	0.106066017177982	6	2018-07-23	500
KCQ95953IY	Auto	Bromomethane	74-83-9	non_detected	0.502045814642449	6	2018-07-23	2e+05
KCQ95953IY	Auto	Carbon disulfide	75-15-0	non_detected	0.120208152801713	6	2018-07-23	1000
KCQ95953IY	Auto	Carbon tetrachloride	56-23-5	non_detected	0.0989949493661166	6	2018-07-23	5000
KCQ95953IY	Auto	Chlorobenzene	108-90-7	non_detected	0.0989949493661166	6	2018-07-23	10000
KCQ95953IY	Auto	Chloroethane	75-00-3	non_detected	0.466690475583121	6	2018-07-23	1e+05
KCQ95953IY	Auto	Chloroform	67-66-3	non_detected	0.14142135623731	6	2018-07-23	10000
KCQ95953IY	Auto	Chloromethane	74-87-3	non_detected	0.29698484809835	6	2018-07-23	1e+05
KCQ95953IY	Auto	cis-1,2-Dichloroethene	156-59-2	non_detected	0.134350288425444	6	2018-07-23	2e+05
KCQ95953IY	Auto	cis-1,3-Dichloropropene	10061-01-5	non_detected	0.15556349186104	6	2018-07-23	1000
KCQ95953IY	Auto	Cyclohexane	110-82-7	detected	2.8	6	2018-07-23	1e+05
KCQ95953IY	Auto	Dibromochloromethane	124-48-1	non_detected	0.120208152801713	6	2018-07-23	NA
KCQ95953IY	Auto	Dichlorodifluoromethane	75-71-8	non_detected	0.21920310216783	6	2018-07-23	1e+06
KCQ95953IY	Auto	Ethyl acetate	141-78-6	non_detected	0.268700576850888	6	2018-07-23	4e+05
KCQ95953IY	Auto	Ethylbenzene	100-41-4	detected	2.6	6	2018-07-23	20000
KCQ95953IY	Auto	Hexachlorobutadiene	87-68-3	non_detected	0.650538238691624	6	2018-07-23	20
KCQ95953IY	Auto	Isopropylbenzene	98-82-8	non_detected	0.148492424049175	6	2018-07-23	50000
KCQ95953IY	Auto	m,p-Xylene	179601-23-1	detected	9.6	6	2018-07-23	1e+05
KCQ95953IY	Auto	Methyl-t-Butyl Ether (MTBE)	1634-04-4	non_detected	0.183847763108502	6	2018-07-23	50000
KCQ95953IY	Auto	Methylene Chloride	75-09-2	non_detected	0.106066017177982	6	2018-07-23	50000
KCQ95953IY	Auto	n-Butylbenzene	104-51-8	non_detected	0.261629509039023	6	2018-07-23	10000
KCQ95953IY	Auto	n-Heptane	142-82-5	detected	3.5	6	2018-07-23	4e+05
KCQ95953IY	Auto	n-Hexane	110-54-3	detected	3.7	6	2018-07-23	50000
KCQ95953IY	Auto	n-Nonane	111-84-2	non_detected	0.0848528137423857	6	2018-07-23	2e+05
KCQ95953IY	Auto	n-Octane	111-65-9	detected	1.1	6	2018-07-23	3e+05
KCQ95953IY	Auto	N-Propylbenzene	103-65-1	non_detected	0.0919238815542512	6	2018-07-23	NA
KCQ95953IY	Auto	Naphthalene	91-20-3	non_detected	0.848528137423857	6	2018-07-23	10000
KCQ95953IY	Auto	o-Xylene	95-47-6	detected	3.5	6	2018-07-23	1e+05
KCQ95953IY	Auto	Propene	115-07-1	non_detected	0.148492424049175	6	2018-07-23	5e+05
KCQ95953IY	Auto	sec-Butylbenzene	135-98-8	non_detected	0.106066017177982	6	2018-07-23	NA
KCQ95953IY	Auto	Styrene	100-42-5	non_detected	0.0919238815542512	6	2018-07-23	20000
KCQ95953IY	Auto	tert-Butylbenzene	98-06-6	non_detected	0.0989949493661166	6	2018-07-23	10000
KCQ95953IY	Auto	Tetrachloroethene	127-18-4	non_detected	0.0777817459305202	6	2018-07-23	25000
KCQ95953IY	Auto	Tetrahydrofuran	109-99-9	detected	2.1	6	2018-07-23	50000
KCQ95953IY	Auto	Toluene	108-88-3	detected	46	6	2018-07-23	20000
KCQ95953IY	Auto	trans-1,2-Dichloroethene	156-60-5	detected	6.3	6	2018-07-23	2e+05
KCQ95953IY	Auto	trans-1,3-Dichloropropene	10061-02-6	non_detected	0.134350288425444	6	2018-07-23	1000
KCQ95953IY	Auto	Trichloroethene	79-01-6	non_detected	0.15556349186104	6	2018-07-23	10000
KCQ95953IY	Auto	Trichlorofluoromethane	75-69-4	non_detected	0.29698484809835	6	2018-07-23	1e+06
KCQ95953IY	Auto	Vinyl acetate	108-05-4	non_detected	0.21920310216783	6	2018-07-23	10000
KCQ95953IY	Auto	Vinyl bromide	593-60-2	non_detected	0.381837661840736	6	2018-07-23	500
KCQ95953IY	Auto	Vinyl chloride	75-01-4	non_detected	0.183847763108502	6	2018-07-23	1000
JNH07916WQ	Auto	1,1-Dichloroethane	75-34-3	non_detected	0.0509116882454314	6	2018-07-25	1e+05
JNH07916WQ	Auto	1,1,1-Trichloroethane	71-55-6	non_detected	0.0459619407771256	6	2018-07-25	10000
JNH07916WQ	Auto	1,1,2-Trichloro-1,2,2-trifluoroethane	76-13-1	non_detected	0.113137084989848	6	2018-07-25	1e+06
JNH07916WQ	Auto	1,1,2-Trichloroethane	79-00-5	non_detected	0.0473761543394987	6	2018-07-25	10000
JNH07916WQ	Auto	1,1,2,2-Tetrachloroethane	79-34-5	non_detected	0.0487903679018718	6	2018-07-25	1000
JNH07916WQ	Auto	1,2-Dibromoethane (EDB)	106-93-4	non_detected	0.0530330085889911	6	2018-07-25	20000
JNH07916WQ	Auto	1,2-Dichloro-1,1,2,2-tetrafluoroethane	76-14-2	non_detected	0.113137084989848	6	2018-07-25	1e+06
JNH07916WQ	Auto	1,2-Dichlorobenzene	95-50-1	non_detected	0.0919238815542512	6	2018-07-25	25000
JNH07916WQ	Auto	1,2-Dichloroethane	107-06-2	non_detected	0.0622253967444162	6	2018-07-25	1e+05
JNH07916WQ	Auto	1,2-Dichloropropane	78-87-5	non_detected	0.169705627484771	6	2018-07-25	10000
JNH07916WQ	Auto	1,2,4-Trichlorobenzene	120-82-1	non_detected	0.304055915910215	6	2018-07-25	2000
JNH07916WQ	Auto	1,2,4-Trimethylbenzene	95-63-6	non_detected	0.113137084989848	6	2018-07-25	25000
JNH07916WQ	Auto	1,3-Butadiene	106-99-0	non_detected	0.106066017177982	6	2018-07-25	2000
JNH07916WQ	Auto	1,3-Dichlorobenzene	541-73-1	non_detected	0.0777817459305202	6	2018-07-25	25000
JNH07916WQ	Auto	1,3,5-Trimethylbenzene	108-67-8	non_detected	0.0919238815542512	6	2018-07-25	25000
JNH07916WQ	Auto	1,4-Dichlorobenzene	106-46-7	non_detected	0.106066017177982	6	2018-07-25	10000
JNH07916WQ	Auto	1,4-Dioxane	123-91-1	non_detected	0.0707106781186548	6	2018-07-25	20000
JNH07916WQ	Auto	2-Butanone (MEK)	78-93-3	detected	1.1	6	2018-07-25	2e+05
JNH07916WQ	Auto	2-Hexanone	591-78-6	non_detected	0.0615182899632296	6	2018-07-25	1e+05
JNH07916WQ	Auto	2-Propanol	67-63-0	detected	2.5	6	2018-07-25	2e+05
JNH07916WQ	Auto	2,2,4-Trimethylpentane	540-84-1	non_detected	0.0502045814642449	6	2018-07-25	3e+05
JNH07916WQ	Auto	4-Ethyltoluene	622-96-8	non_detected	0.134350288425444	6	2018-07-25	NA
JNH07916WQ	Auto	4-Methyl-2-pentanone (MIBK)	108-10-1	non_detected	0.0989949493661166	6	2018-07-25	20000
JNH07916WQ	Auto	Acetone	67-64-1	detected	6.9	6	2018-07-25	250000
JNH07916WQ	Auto	Allyl chloride	107-05-1	non_detected	0.0777817459305202	6	2018-07-25	1000
JNH07916WQ	Auto	Benzene	71-43-2	detected	0.58	6	2018-07-25	500
JNH07916WQ	Auto	Benzyl chloride	100-44-7	non_detected	0.113137084989848	6	2018-07-25	1000
JNH07916WQ	Auto	Bromodichloromethane	75-27-4	non_detected	0.0466690475583121	6	2018-07-25	NA
JNH07916WQ	Auto	Bromoform	75-25-2	non_detected	0.0494974746830583	6	2018-07-25	500
JNH07916WQ	Auto	Bromomethane	74-83-9	non_detected	0.240416305603426	6	2018-07-25	2e+05
JNH07916WQ	Auto	Carbon disulfide	75-15-0	non_detected	0.0551543289325507	6	2018-07-25	1000
JNH07916WQ	Auto	Carbon tetrachloride	56-23-5	non_detected	0.045254833995939	6	2018-07-25	5000
JNH07916WQ	Auto	Chlorobenzene	108-90-7	non_detected	0.045254833995939	6	2018-07-25	10000
JNH07916WQ	Auto	Chloroethane	75-00-3	non_detected	0.21920310216783	6	2018-07-25	1e+05
JNH07916WQ	Auto	Chloroform	67-66-3	non_detected	0.067175144212722	6	2018-07-25	10000
JNH07916WQ	Auto	Chloromethane	74-87-3	non_detected	0.14142135623731	6	2018-07-25	1e+05
JNH07916WQ	Auto	cis-1,2-Dichloroethene	156-59-2	non_detected	0.0629325035256027	6	2018-07-25	2e+05
JNH07916WQ	Auto	cis-1,3-Dichloropropene	10061-01-5	non_detected	0.0707106781186548	6	2018-07-25	1000
JNH07916WQ	Auto	Cyclohexane	110-82-7	detected	0.95	6	2018-07-25	1e+05
JNH07916WQ	Auto	Dibromochloromethane	124-48-1	non_detected	0.0558614357137373	6	2018-07-25	NA
JNH07916WQ	Auto	Dichlorodifluoromethane	75-71-8	detected	2.8	6	2018-07-25	1e+06
JNH07916WQ	Auto	Ethyl acetate	141-78-6	non_detected	0.127279220613579	6	2018-07-25	4e+05
JNH07916WQ	Auto	Ethylbenzene	100-41-4	non_detected	0.0445477272147525	6	2018-07-25	20000
JNH07916WQ	Auto	Hexachlorobutadiene	87-68-3	non_detected	0.304055915910215	6	2018-07-25	20
JNH07916WQ	Auto	Isopropylbenzene	98-82-8	non_detected	0.0707106781186548	6	2018-07-25	50000
JNH07916WQ	Auto	m,p-Xylene	179601-23-1	non_detected	0.0707106781186548	6	2018-07-25	1e+05
JNH07916WQ	Auto	Methyl-t-Butyl Ether (MTBE)	1634-04-4	non_detected	0.0848528137423857	6	2018-07-25	50000
JNH07916WQ	Auto	Methylene Chloride	75-09-2	non_detected	0.0509116882454314	6	2018-07-25	50000
JNH07916WQ	Auto	n-Butylbenzene	104-51-8	non_detected	0.127279220613579	6	2018-07-25	10000
JNH07916WQ	Auto	n-Heptane	142-82-5	non_detected	0.0445477272147525	6	2018-07-25	4e+05
JNH07916WQ	Auto	n-Hexane	110-54-3	detected	2.1	6	2018-07-25	50000
JNH07916WQ	Auto	n-Nonane	111-84-2	non_detected	0.0410121933088198	6	2018-07-25	2e+05
JNH07916WQ	Auto	n-Octane	111-65-9	non_detected	0.0388908729652601	6	2018-07-25	3e+05
JNH07916WQ	Auto	N-Propylbenzene	103-65-1	non_detected	0.0417193000900063	6	2018-07-25	NA
JNH07916WQ	Auto	Naphthalene	91-20-3	non_detected	0.395979797464467	6	2018-07-25	10000
JNH07916WQ	Auto	o-Xylene	95-47-6	non_detected	0.0381837661840736	6	2018-07-25	1e+05
JNH07916WQ	Auto	Propene	115-07-1	detected	0.6	6	2018-07-25	5e+05
JNH07916WQ	Auto	sec-Butylbenzene	135-98-8	non_detected	0.0494974746830583	6	2018-07-25	NA
JNH07916WQ	Auto	Styrene	100-42-5	non_detected	0.0417193000900063	6	2018-07-25	20000
JNH07916WQ	Auto	tert-Butylbenzene	98-06-6	non_detected	0.0480832611206852	6	2018-07-25	10000
JNH07916WQ	Auto	Tetrachloroethene	127-18-4	non_detected	0.0360624458405139	6	2018-07-25	25000
JNH07916WQ	Auto	Tetrahydrofuran	109-99-9	non_detected	0.148492424049175	6	2018-07-25	50000
JNH07916WQ	Auto	Toluene	108-88-3	detected	1.6	6	2018-07-25	20000
JNH07916WQ	Auto	trans-1,2-Dichloroethene	156-60-5	non_detected	0.0707106781186548	6	2018-07-25	2e+05
JNH07916WQ	Auto	trans-1,3-Dichloropropene	10061-02-6	non_detected	0.0622253967444162	6	2018-07-25	1000
JNH07916WQ	Auto	Trichloroethene	79-01-6	non_detected	0.0777817459305202	6	2018-07-25	10000
JNH07916WQ	Auto	Trichlorofluoromethane	75-69-4	non_detected	0.14142135623731	6	2018-07-25	1e+06
JNH07916WQ	Auto	Vinyl acetate	108-05-4	non_detected	0.106066017177982	6	2018-07-25	10000
JNH07916WQ	Auto	Vinyl bromide	593-60-2	non_detected	0.183847763108502	6	2018-07-25	500
JNH07916WQ	Auto	Vinyl chloride	75-01-4	non_detected	0.0848528137423857	6	2018-07-25	1000
PWG87811GY	Auto	1,1-Dichloroethane	75-34-3	non_detected	0.205060966544099	5	2018-08-02	1e+05
PWG87811GY	Auto	1,1,1-Trichloroethane	71-55-6	non_detected	0.183847763108502	5	2018-08-02	10000
PWG87811GY	Auto	1,1,2-Trichloro-1,2,2-trifluoroethane	76-13-1	non_detected	0.459619407771256	5	2018-08-02	1e+06
PWG87811GY	Auto	1,1,2-Trichloroethane	79-00-5	non_detected	0.190918830920368	5	2018-08-02	10000
PWG87811GY	Auto	1,1,2,2-Tetrachloroethane	79-34-5	non_detected	0.190918830920368	5	2018-08-02	1000
PWG87811GY	Auto	1,2-Dibromoethane (EDB)	106-93-4	non_detected	0.212132034355964	5	2018-08-02	20000
PWG87811GY	Auto	1,2-Dichloro-1,1,2,2-tetrafluoroethane	76-14-2	non_detected	0.438406204335659	5	2018-08-02	1e+06
PWG87811GY	Auto	1,2-Dichlorobenzene	95-50-1	non_detected	0.367695526217005	5	2018-08-02	25000
PWG87811GY	Auto	1,2-Dichloroethane	107-06-2	non_detected	0.247487373415292	5	2018-08-02	1e+05
PWG87811GY	Auto	1,2-Dichloropropane	78-87-5	non_detected	0.678822509939086	5	2018-08-02	10000
PWG87811GY	Auto	1,2,4-Trichlorobenzene	120-82-1	non_detected	1.20208152801713	5	2018-08-02	2000
PWG87811GY	Auto	1,2,4-Trimethylbenzene	95-63-6	non_detected	0.45254833995939	5	2018-08-02	25000
PWG87811GY	Auto	1,3-Butadiene	106-99-0	non_detected	0.424264068711928	5	2018-08-02	2000
PWG87811GY	Auto	1,3-Dichlorobenzene	541-73-1	non_detected	0.311126983722081	5	2018-08-02	25000
PWG87811GY	Auto	1,3,5-Trimethylbenzene	108-67-8	non_detected	0.353553390593274	5	2018-08-02	25000
PWG87811GY	Auto	1,4-Dichlorobenzene	106-46-7	non_detected	0.417193000900063	5	2018-08-02	10000
PWG87811GY	Auto	1,4-Dioxane	123-91-1	non_detected	0.282842712474619	5	2018-08-02	20000
PWG87811GY	Auto	2-Butanone (MEK)	78-93-3	non_detected	0.558614357137373	5	2018-08-02	2e+05
PWG87811GY	Auto	2-Hexanone	591-78-6	non_detected	0.247487373415292	5	2018-08-02	1e+05
PWG87811GY	Auto	2-Propanol	67-63-0	non_detected	0.657609306503489	5	2018-08-02	2e+05
PWG87811GY	Auto	2,2,4-Trimethylpentane	540-84-1	non_detected	0.197989898732233	5	2018-08-02	3e+05
PWG87811GY	Auto	4-Ethyltoluene	622-96-8	non_detected	0.523259018078045	5	2018-08-02	NA
PWG87811GY	Auto	4-Methyl-2-pentanone (MIBK)	108-10-1	non_detected	0.381837661840736	5	2018-08-02	20000
PWG87811GY	Auto	Acetone	67-64-1	detected	250	5	2018-08-02	250000
PWG87811GY	Auto	Allyl chloride	107-05-1	non_detected	0.311126983722081	5	2018-08-02	1000
PWG87811GY	Auto	Benzene	71-43-2	non_detected	0.21920310216783	5	2018-08-02	500
PWG87811GY	Auto	Benzyl chloride	100-44-7	non_detected	0.459619407771256	5	2018-08-02	1000
PWG87811GY	Auto	Bromodichloromethane	75-27-4	non_detected	0.183847763108502	5	2018-08-02	NA
PWG87811GY	Auto	Bromoform	75-25-2	non_detected	0.197989898732233	5	2018-08-02	500
PWG87811GY	Auto	Bromomethane	74-83-9	non_detected	0.919238815542512	5	2018-08-02	2e+05
PWG87811GY	Auto	Carbon disulfide	75-15-0	non_detected	0.21920310216783	5	2018-08-02	1000
PWG87811GY	Auto	Carbon tetrachloride	56-23-5	non_detected	0.176776695296637	5	2018-08-02	5000
PWG87811GY	Auto	Chlorobenzene	108-90-7	non_detected	0.176776695296637	5	2018-08-02	10000
PWG87811GY	Auto	Chloroethane	75-00-3	non_detected	0.848528137423857	5	2018-08-02	1e+05
PWG87811GY	Auto	Chloroform	67-66-3	non_detected	0.268700576850888	5	2018-08-02	10000
PWG87811GY	Auto	Chloromethane	74-87-3	non_detected	0.551543289325507	5	2018-08-02	1e+05
PWG87811GY	Auto	cis-1,2-Dichloroethene	156-59-2	non_detected	0.247487373415292	5	2018-08-02	2e+05
PWG87811GY	Auto	cis-1,3-Dichloropropene	10061-01-5	non_detected	0.289913780286484	5	2018-08-02	1000
PWG87811GY	Auto	Cyclohexane	110-82-7	non_detected	0.233345237791561	5	2018-08-02	1e+05
PWG87811GY	Auto	Dibromochloromethane	124-48-1	non_detected	0.21920310216783	5	2018-08-02	NA
PWG87811GY	Auto	Dichlorodifluoromethane	75-71-8	non_detected	0.410121933088197	5	2018-08-02	1e+06
PWG87811GY	Auto	Ethyl acetate	141-78-6	detected	13	5	2018-08-02	4e+05
PWG87811GY	Auto	Ethylbenzene	100-41-4	detected	1.9	5	2018-08-02	20000
PWG87811GY	Auto	Hexachlorobutadiene	87-68-3	non_detected	1.20208152801713	5	2018-08-02	20
PWG87811GY	Auto	Isopropylbenzene	98-82-8	non_detected	0.282842712474619	5	2018-08-02	50000
PWG87811GY	Auto	m,p-Xylene	179601-23-1	detected	8.5	5	2018-08-02	1e+05
PWG87811GY	Auto	Methyl-t-Butyl Ether (MTBE)	1634-04-4	non_detected	0.339411254969543	5	2018-08-02	50000
PWG87811GY	Auto	Methylene Chloride	75-09-2	non_detected	0.205060966544099	5	2018-08-02	50000
PWG87811GY	Auto	n-Butylbenzene	104-51-8	non_detected	0.494974746830583	5	2018-08-02	10000
PWG87811GY	Auto	n-Heptane	142-82-5	non_detected	0.176776695296637	5	2018-08-02	4e+05
PWG87811GY	Auto	n-Hexane	110-54-3	non_detected	0.212132034355964	5	2018-08-02	50000
PWG87811GY	Auto	n-Nonane	111-84-2	non_detected	0.162634559672906	5	2018-08-02	2e+05
PWG87811GY	Auto	n-Octane	111-65-9	non_detected	0.15556349186104	5	2018-08-02	3e+05
PWG87811GY	Auto	N-Propylbenzene	103-65-1	non_detected	0.162634559672906	5	2018-08-02	NA
PWG87811GY	Auto	Naphthalene	91-20-3	non_detected	1.5556349186104	5	2018-08-02	10000
PWG87811GY	Auto	o-Xylene	95-47-6	detected	2.7	5	2018-08-02	1e+05
PWG87811GY	Auto	Propene	115-07-1	non_detected	0.275771644662754	5	2018-08-02	5e+05
PWG87811GY	Auto	sec-Butylbenzene	135-98-8	non_detected	0.197989898732233	5	2018-08-02	NA
PWG87811GY	Auto	Styrene	100-42-5	non_detected	0.162634559672906	5	2018-08-02	20000
PWG87811GY	Auto	tert-Butylbenzene	98-06-6	non_detected	0.190918830920368	5	2018-08-02	10000
PWG87811GY	Auto	Tetrachloroethene	127-18-4	non_detected	0.14142135623731	5	2018-08-02	25000
PWG87811GY	Auto	Tetrahydrofuran	109-99-9	non_detected	0.5939696961967	5	2018-08-02	50000
PWG87811GY	Auto	Toluene	108-88-3	detected	88	5	2018-08-02	20000
PWG87811GY	Auto	trans-1,2-Dichloroethene	156-60-5	non_detected	0.282842712474619	5	2018-08-02	2e+05
PWG87811GY	Auto	trans-1,3-Dichloropropene	10061-02-6	non_detected	0.247487373415292	5	2018-08-02	1000
PWG87811GY	Auto	Trichloroethene	79-01-6	non_detected	0.29698484809835	5	2018-08-02	10000
PWG87811GY	Auto	Trichlorofluoromethane	75-69-4	non_detected	0.551543289325507	5	2018-08-02	1e+06
PWG87811GY	Auto	Vinyl acetate	108-05-4	non_detected	0.410121933088197	5	2018-08-02	10000
PWG87811GY	Auto	Vinyl bromide	593-60-2	non_detected	0.707106781186547	5	2018-08-02	500
PWG87811GY	Auto	Vinyl chloride	75-01-4	non_detected	0.339411254969543	5	2018-08-02	1000
PWG87811GY	Auto	1,1-Dichloroethane	75-34-3	non_detected	0.0509116882454314	6	2018-08-02	1e+05
PWG87811GY	Auto	1,1,1-Trichloroethane	71-55-6	non_detected	0.0459619407771256	6	2018-08-02	10000
PWG87811GY	Auto	1,1,2-Trichloro-1,2,2-trifluoroethane	76-13-1	non_detected	0.113137084989848	6	2018-08-02	1e+06
PWG87811GY	Auto	1,1,2-Trichloroethane	79-00-5	non_detected	0.0473761543394987	6	2018-08-02	10000
PWG87811GY	Auto	1,1,2,2-Tetrachloroethane	79-34-5	non_detected	0.0487903679018718	6	2018-08-02	1000
PWG87811GY	Auto	1,2-Dibromoethane (EDB)	106-93-4	non_detected	0.0530330085889911	6	2018-08-02	20000
PWG87811GY	Auto	1,2-Dichloro-1,1,2,2-tetrafluoroethane	76-14-2	non_detected	0.113137084989848	6	2018-08-02	1e+06
PWG87811GY	Auto	1,2-Dichlorobenzene	95-50-1	non_detected	0.0919238815542512	6	2018-08-02	25000
PWG87811GY	Auto	1,2-Dichloroethane	107-06-2	non_detected	0.0622253967444162	6	2018-08-02	1e+05
PWG87811GY	Auto	1,2-Dichloropropane	78-87-5	non_detected	0.169705627484771	6	2018-08-02	10000
PWG87811GY	Auto	1,2,4-Trichlorobenzene	120-82-1	non_detected	0.304055915910215	6	2018-08-02	2000
PWG87811GY	Auto	1,2,4-Trimethylbenzene	95-63-6	non_detected	0.113137084989848	6	2018-08-02	25000
PWG87811GY	Auto	1,3-Butadiene	106-99-0	non_detected	0.106066017177982	6	2018-08-02	2000
PWG87811GY	Auto	1,3-Dichlorobenzene	541-73-1	non_detected	0.0777817459305202	6	2018-08-02	25000
PWG87811GY	Auto	1,3,5-Trimethylbenzene	108-67-8	non_detected	0.0919238815542512	6	2018-08-02	25000
PWG87811GY	Auto	1,4-Dichlorobenzene	106-46-7	non_detected	0.106066017177982	6	2018-08-02	10000
PWG87811GY	Auto	1,4-Dioxane	123-91-1	non_detected	0.0707106781186548	6	2018-08-02	20000
PWG87811GY	Auto	2-Butanone (MEK)	78-93-3	detected	0.96	6	2018-08-02	2e+05
PWG87811GY	Auto	2-Hexanone	591-78-6	non_detected	0.0615182899632296	6	2018-08-02	1e+05
PWG87811GY	Auto	2-Propanol	67-63-0	non_detected	0.162634559672906	6	2018-08-02	2e+05
PWG87811GY	Auto	2,2,4-Trimethylpentane	540-84-1	non_detected	0.0502045814642449	6	2018-08-02	3e+05
PWG87811GY	Auto	4-Ethyltoluene	622-96-8	non_detected	0.134350288425444	6	2018-08-02	NA
PWG87811GY	Auto	4-Methyl-2-pentanone (MIBK)	108-10-1	non_detected	0.0989949493661166	6	2018-08-02	20000
PWG87811GY	Auto	Acetone	67-64-1	detected	12	6	2018-08-02	250000
PWG87811GY	Auto	Allyl chloride	107-05-1	non_detected	0.0777817459305202	6	2018-08-02	1000
PWG87811GY	Auto	Benzene	71-43-2	detected	0.83	6	2018-08-02	500
PWG87811GY	Auto	Benzyl chloride	100-44-7	non_detected	0.113137084989848	6	2018-08-02	1000
PWG87811GY	Auto	Bromodichloromethane	75-27-4	non_detected	0.0466690475583121	6	2018-08-02	NA
PWG87811GY	Auto	Bromoform	75-25-2	non_detected	0.0494974746830583	6	2018-08-02	500
PWG87811GY	Auto	Bromomethane	74-83-9	non_detected	0.240416305603426	6	2018-08-02	2e+05
PWG87811GY	Auto	Carbon disulfide	75-15-0	non_detected	0.0551543289325507	6	2018-08-02	1000
PWG87811GY	Auto	Carbon tetrachloride	56-23-5	non_detected	0.045254833995939	6	2018-08-02	5000
PWG87811GY	Auto	Chlorobenzene	108-90-7	non_detected	0.045254833995939	6	2018-08-02	10000
PWG87811GY	Auto	Chloroethane	75-00-3	non_detected	0.21920310216783	6	2018-08-02	1e+05
PWG87811GY	Auto	Chloroform	67-66-3	non_detected	0.067175144212722	6	2018-08-02	10000
PWG87811GY	Auto	Chloromethane	74-87-3	non_detected	0.14142135623731	6	2018-08-02	1e+05
PWG87811GY	Auto	cis-1,2-Dichloroethene	156-59-2	non_detected	0.0629325035256027	6	2018-08-02	2e+05
PWG87811GY	Auto	cis-1,3-Dichloropropene	10061-01-5	non_detected	0.0707106781186548	6	2018-08-02	1000
PWG87811GY	Auto	Cyclohexane	110-82-7	detected	0.84	6	2018-08-02	1e+05
PWG87811GY	Auto	Dibromochloromethane	124-48-1	non_detected	0.0558614357137373	6	2018-08-02	NA
PWG87811GY	Auto	Dichlorodifluoromethane	75-71-8	detected	0.42	6	2018-08-02	1e+06
PWG87811GY	Auto	Ethyl acetate	141-78-6	non_detected	0.127279220613579	6	2018-08-02	4e+05
PWG87811GY	Auto	Ethylbenzene	100-41-4	detected	1.1	6	2018-08-02	20000
PWG87811GY	Auto	Hexachlorobutadiene	87-68-3	non_detected	0.304055915910215	6	2018-08-02	20
PWG87811GY	Auto	Isopropylbenzene	98-82-8	detected	0.92	6	2018-08-02	50000
PWG87811GY	Auto	m,p-Xylene	179601-23-1	detected	2.4	6	2018-08-02	1e+05
PWG87811GY	Auto	Methyl-t-Butyl Ether (MTBE)	1634-04-4	non_detected	0.0848528137423857	6	2018-08-02	50000
PWG87811GY	Auto	Methylene Chloride	75-09-2	non_detected	0.0509116882454314	6	2018-08-02	50000
PWG87811GY	Auto	n-Butylbenzene	104-51-8	non_detected	0.127279220613579	6	2018-08-02	10000
PWG87811GY	Auto	n-Heptane	142-82-5	non_detected	0.0445477272147525	6	2018-08-02	4e+05
PWG87811GY	Auto	n-Hexane	110-54-3	non_detected	0.0530330085889911	6	2018-08-02	50000
PWG87811GY	Auto	n-Nonane	111-84-2	non_detected	0.0410121933088198	6	2018-08-02	2e+05
PWG87811GY	Auto	n-Octane	111-65-9	non_detected	0.0388908729652601	6	2018-08-02	3e+05
PWG87811GY	Auto	N-Propylbenzene	103-65-1	non_detected	0.0417193000900063	6	2018-08-02	NA
PWG87811GY	Auto	Naphthalene	91-20-3	non_detected	0.395979797464467	6	2018-08-02	10000
PWG87811GY	Auto	o-Xylene	95-47-6	detected	0.85	6	2018-08-02	1e+05
PWG87811GY	Auto	Propene	115-07-1	detected	1.2	6	2018-08-02	5e+05
PWG87811GY	Auto	sec-Butylbenzene	135-98-8	non_detected	0.0494974746830583	6	2018-08-02	NA
PWG87811GY	Auto	Styrene	100-42-5	non_detected	0.0417193000900063	6	2018-08-02	20000
PWG87811GY	Auto	tert-Butylbenzene	98-06-6	non_detected	0.0480832611206852	6	2018-08-02	10000
PWG87811GY	Auto	Tetrachloroethene	127-18-4	non_detected	0.0360624458405139	6	2018-08-02	25000
PWG87811GY	Auto	Tetrahydrofuran	109-99-9	non_detected	0.148492424049175	6	2018-08-02	50000
PWG87811GY	Auto	Toluene	108-88-3	detected	3.3	6	2018-08-02	20000
PWG87811GY	Auto	trans-1,2-Dichloroethene	156-60-5	non_detected	0.0707106781186548	6	2018-08-02	2e+05
PWG87811GY	Auto	trans-1,3-Dichloropropene	10061-02-6	non_detected	0.0622253967444162	6	2018-08-02	1000
PWG87811GY	Auto	Trichloroethene	79-01-6	non_detected	0.0777817459305202	6	2018-08-02	10000
PWG87811GY	Auto	Trichlorofluoromethane	75-69-4	non_detected	0.14142135623731	6	2018-08-02	1e+06
PWG87811GY	Auto	Vinyl acetate	108-05-4	non_detected	0.106066017177982	6	2018-08-02	10000
PWG87811GY	Auto	Vinyl bromide	593-60-2	non_detected	0.183847763108502	6	2018-08-02	500
PWG87811GY	Auto	Vinyl chloride	75-01-4	non_detected	0.0848528137423857	6	2018-08-02	1000
UWL49863EH	Auto	1,1-Dichloroethane	75-34-3	non_detected	0.304055915910215	6	2018-08-23	1e+05
UWL49863EH	Auto	1,1,1-Trichloroethane	71-55-6	non_detected	0.275771644662754	6	2018-08-23	10000
UWL49863EH	Auto	1,1,2-Trichloro-1,2,2-trifluoroethane	76-13-1	non_detected	0.685893577750951	6	2018-08-23	1e+06
UWL49863EH	Auto	1,1,2-Trichloroethane	79-00-5	non_detected	0.282842712474619	6	2018-08-23	10000
UWL49863EH	Auto	1,1,2,2-Tetrachloroethane	79-34-5	non_detected	0.289913780286484	6	2018-08-23	1000
UWL49863EH	Auto	1,2-Dibromoethane (EDB)	106-93-4	non_detected	0.318198051533946	6	2018-08-23	20000
UWL49863EH	Auto	1,2-Dichloro-1,1,2,2-tetrafluoroethane	76-14-2	non_detected	0.650538238691624	6	2018-08-23	1e+06
UWL49863EH	Auto	1,2-Dichlorobenzene	95-50-1	non_detected	0.544472221513642	6	2018-08-23	25000
UWL49863EH	Auto	1,2-Dichloroethane	107-06-2	non_detected	0.367695526217005	6	2018-08-23	1e+05
UWL49863EH	Auto	1,2-Dichloropropane	78-87-5	non_detected	0.989949493661166	6	2018-08-23	10000
UWL49863EH	Auto	1,2,4-Trichlorobenzene	120-82-1	non_detected	1.83847763108502	6	2018-08-23	2000
UWL49863EH	Auto	1,2,4-Trimethylbenzene	95-63-6	non_detected	0.685893577750951	6	2018-08-23	25000
UWL49863EH	Auto	1,3-Butadiene	106-99-0	non_detected	0.643467170879758	6	2018-08-23	2000
UWL49863EH	Auto	1,3-Dichlorobenzene	541-73-1	non_detected	0.466690475583121	6	2018-08-23	25000
UWL49863EH	Auto	1,3,5-Trimethylbenzene	108-67-8	non_detected	0.530330085889911	6	2018-08-23	25000
UWL49863EH	Auto	1,4-Dichlorobenzene	106-46-7	non_detected	0.629325035256027	6	2018-08-23	10000
UWL49863EH	Auto	1,4-Dioxane	123-91-1	non_detected	0.424264068711928	6	2018-08-23	20000
UWL49863EH	Auto	2-Butanone (MEK)	78-93-3	detected	150	6	2018-08-23	2e+05
UWL49863EH	Auto	2-Hexanone	591-78-6	non_detected	0.367695526217005	6	2018-08-23	1e+05
UWL49863EH	Auto	2-Propanol	67-63-0	non_detected	0.989949493661166	6	2018-08-23	2e+05
UWL49863EH	Auto	2,2,4-Trimethylpentane	540-84-1	non_detected	0.29698484809835	6	2018-08-23	3e+05
UWL49863EH	Auto	4-Ethyltoluene	622-96-8	non_detected	0.777817459305202	6	2018-08-23	NA
UWL49863EH	Auto	4-Methyl-2-pentanone (MIBK)	108-10-1	detected	16	6	2018-08-23	20000
UWL49863EH	Auto	Acetone	67-64-1	detected	150	6	2018-08-23	250000
UWL49863EH	Auto	Allyl chloride	107-05-1	non_detected	0.466690475583121	6	2018-08-23	1000
UWL49863EH	Auto	Benzene	71-43-2	non_detected	0.332340187157677	6	2018-08-23	500
UWL49863EH	Auto	Benzyl chloride	100-44-7	non_detected	0.685893577750951	6	2018-08-23	1000
UWL49863EH	Auto	Bromodichloromethane	75-27-4	non_detected	0.275771644662754	6	2018-08-23	NA
UWL49863EH	Auto	Bromoform	75-25-2	non_detected	0.29698484809835	6	2018-08-23	500
UWL49863EH	Auto	Bromomethane	74-83-9	non_detected	1.41421356237309	6	2018-08-23	2e+05
UWL49863EH	Auto	Carbon disulfide	75-15-0	non_detected	0.325269119345812	6	2018-08-23	1000
UWL49863EH	Auto	Carbon tetrachloride	56-23-5	non_detected	0.268700576850888	6	2018-08-23	5000
UWL49863EH	Auto	Chlorobenzene	108-90-7	non_detected	0.268700576850888	6	2018-08-23	10000
UWL49863EH	Auto	Chloroethane	75-00-3	non_detected	1.27279220613579	6	2018-08-23	1e+05
UWL49863EH	Auto	Chloroform	67-66-3	non_detected	0.403050865276332	6	2018-08-23	10000
UWL49863EH	Auto	Chloromethane	74-87-3	non_detected	0.848528137423857	6	2018-08-23	1e+05
UWL49863EH	Auto	cis-1,2-Dichloroethene	156-59-2	non_detected	0.37476659402887	6	2018-08-23	2e+05
UWL49863EH	Auto	cis-1,3-Dichloropropene	10061-01-5	non_detected	0.438406204335659	6	2018-08-23	1000
UWL49863EH	Auto	Cyclohexane	110-82-7	non_detected	0.353553390593274	6	2018-08-23	1e+05
UWL49863EH	Auto	Dibromochloromethane	124-48-1	non_detected	0.332340187157677	6	2018-08-23	NA
UWL49863EH	Auto	Dichlorodifluoromethane	75-71-8	non_detected	0.608111831820431	6	2018-08-23	1e+06
UWL49863EH	Auto	Ethyl acetate	141-78-6	non_detected	0.777817459305202	6	2018-08-23	4e+05
UWL49863EH	Auto	Ethylbenzene	100-41-4	detected	8.8	6	2018-08-23	20000
UWL49863EH	Auto	Hexachlorobutadiene	87-68-3	non_detected	1.83847763108502	6	2018-08-23	20
UWL49863EH	Auto	Isopropylbenzene	98-82-8	non_detected	0.424264068711928	6	2018-08-23	50000
UWL49863EH	Auto	m,p-Xylene	179601-23-1	detected	33	6	2018-08-23	1e+05
UWL49863EH	Auto	Methyl-t-Butyl Ether (MTBE)	1634-04-4	non_detected	0.509116882454314	6	2018-08-23	50000
UWL49863EH	Auto	Methylene Chloride	75-09-2	non_detected	0.304055915910215	6	2018-08-23	50000
UWL49863EH	Auto	n-Butylbenzene	104-51-8	non_detected	0.707106781186547	6	2018-08-23	10000
UWL49863EH	Auto	n-Heptane	142-82-5	non_detected	0.268700576850888	6	2018-08-23	4e+05
UWL49863EH	Auto	n-Hexane	110-54-3	non_detected	0.318198051533946	6	2018-08-23	50000
UWL49863EH	Auto	n-Nonane	111-84-2	non_detected	0.247487373415292	6	2018-08-23	2e+05
UWL49863EH	Auto	n-Octane	111-65-9	detected	7	6	2018-08-23	3e+05
UWL49863EH	Auto	N-Propylbenzene	103-65-1	non_detected	0.247487373415292	6	2018-08-23	NA
UWL49863EH	Auto	Naphthalene	91-20-3	non_detected	2.33345237791561	6	2018-08-23	10000
UWL49863EH	Auto	o-Xylene	95-47-6	detected	8.2	6	2018-08-23	1e+05
UWL49863EH	Auto	Propene	115-07-1	non_detected	0.417193000900063	6	2018-08-23	5e+05
UWL49863EH	Auto	sec-Butylbenzene	135-98-8	non_detected	0.29698484809835	6	2018-08-23	NA
UWL49863EH	Auto	Styrene	100-42-5	non_detected	0.247487373415292	6	2018-08-23	20000
UWL49863EH	Auto	tert-Butylbenzene	98-06-6	non_detected	0.289913780286484	6	2018-08-23	10000
UWL49863EH	Auto	Tetrachloroethene	127-18-4	non_detected	0.212132034355964	6	2018-08-23	25000
UWL49863EH	Auto	Tetrahydrofuran	109-99-9	non_detected	0.919238815542512	6	2018-08-23	50000
UWL49863EH	Auto	Toluene	108-88-3	detected	27	6	2018-08-23	20000
UWL49863EH	Auto	trans-1,2-Dichloroethene	156-60-5	non_detected	0.424264068711928	6	2018-08-23	2e+05
UWL49863EH	Auto	trans-1,3-Dichloropropene	10061-02-6	non_detected	0.367695526217005	6	2018-08-23	1000
UWL49863EH	Auto	Trichloroethene	79-01-6	non_detected	0.445477272147525	6	2018-08-23	10000
UWL49863EH	Auto	Trichlorofluoromethane	75-69-4	non_detected	0.848528137423857	6	2018-08-23	1e+06
UWL49863EH	Auto	Vinyl acetate	108-05-4	non_detected	0.608111831820431	6	2018-08-23	10000
UWL49863EH	Auto	Vinyl bromide	593-60-2	non_detected	1.06066017177982	6	2018-08-23	500
UWL49863EH	Auto	Vinyl chloride	75-01-4	non_detected	0.509116882454314	6	2018-08-23	1000
XKI29768TQ	Auto	1,1-Dichloroethane	75-34-3	non_detected	0.0509116882454314	6	2018-08-16	1e+05
XKI29768TQ	Auto	1,1,1-Trichloroethane	71-55-6	non_detected	0.0459619407771256	6	2018-08-16	10000
XKI29768TQ	Auto	1,1,2-Trichloro-1,2,2-trifluoroethane	76-13-1	non_detected	0.113137084989848	6	2018-08-16	1e+06
XKI29768TQ	Auto	1,1,2-Trichloroethane	79-00-5	non_detected	0.0473761543394987	6	2018-08-16	10000
XKI29768TQ	Auto	1,1,2,2-Tetrachloroethane	79-34-5	non_detected	0.0487903679018718	6	2018-08-16	1000
XKI29768TQ	Auto	1,2-Dibromoethane (EDB)	106-93-4	non_detected	0.0530330085889911	6	2018-08-16	20000
XKI29768TQ	Auto	1,2-Dichloro-1,1,2,2-tetrafluoroethane	76-14-2	non_detected	0.113137084989848	6	2018-08-16	1e+06
XKI29768TQ	Auto	1,2-Dichlorobenzene	95-50-1	non_detected	0.0919238815542512	6	2018-08-16	25000
XKI29768TQ	Auto	1,2-Dichloroethane	107-06-2	non_detected	0.0622253967444162	6	2018-08-16	1e+05
XKI29768TQ	Auto	1,2-Dichloropropane	78-87-5	non_detected	0.169705627484771	6	2018-08-16	10000
XKI29768TQ	Auto	1,2,4-Trichlorobenzene	120-82-1	non_detected	0.304055915910215	6	2018-08-16	2000
XKI29768TQ	Auto	1,2,4-Trimethylbenzene	95-63-6	detected	1.2	6	2018-08-16	25000
XKI29768TQ	Auto	1,3-Butadiene	106-99-0	non_detected	0.106066017177982	6	2018-08-16	2000
XKI29768TQ	Auto	1,3-Dichlorobenzene	541-73-1	non_detected	0.0777817459305202	6	2018-08-16	25000
XKI29768TQ	Auto	1,3,5-Trimethylbenzene	108-67-8	detected	0.61	6	2018-08-16	25000
XKI29768TQ	Auto	1,4-Dichlorobenzene	106-46-7	non_detected	0.106066017177982	6	2018-08-16	10000
XKI29768TQ	Auto	1,4-Dioxane	123-91-1	non_detected	0.0707106781186548	6	2018-08-16	20000
XKI29768TQ	Auto	2-Butanone (MEK)	78-93-3	detected	0.97	6	2018-08-16	2e+05
XKI29768TQ	Auto	2-Hexanone	591-78-6	non_detected	0.0615182899632296	6	2018-08-16	1e+05
XKI29768TQ	Auto	2-Propanol	67-63-0	detected	15	6	2018-08-16	2e+05
XKI29768TQ	Auto	2,2,4-Trimethylpentane	540-84-1	detected	1.4	6	2018-08-16	3e+05
XKI29768TQ	Auto	4-Ethyltoluene	622-96-8	detected	0.68	6	2018-08-16	NA
XKI29768TQ	Auto	4-Methyl-2-pentanone (MIBK)	108-10-1	non_detected	0.0989949493661166	6	2018-08-16	20000
XKI29768TQ	Auto	Acetone	67-64-1	detected	9.5	6	2018-08-16	250000
XKI29768TQ	Auto	Allyl chloride	107-05-1	non_detected	0.0777817459305202	6	2018-08-16	1000
XKI29768TQ	Auto	Benzene	71-43-2	detected	3.7	6	2018-08-16	500
XKI29768TQ	Auto	Benzyl chloride	100-44-7	non_detected	0.113137084989848	6	2018-08-16	1000
XKI29768TQ	Auto	Bromodichloromethane	75-27-4	non_detected	0.0466690475583121	6	2018-08-16	NA
XKI29768TQ	Auto	Bromoform	75-25-2	non_detected	0.0494974746830583	6	2018-08-16	500
XKI29768TQ	Auto	Bromomethane	74-83-9	non_detected	0.240416305603426	6	2018-08-16	2e+05
XKI29768TQ	Auto	Carbon disulfide	75-15-0	non_detected	0.0551543289325507	6	2018-08-16	1000
XKI29768TQ	Auto	Carbon tetrachloride	56-23-5	non_detected	0.045254833995939	6	2018-08-16	5000
XKI29768TQ	Auto	Chlorobenzene	108-90-7	non_detected	0.045254833995939	6	2018-08-16	10000
XKI29768TQ	Auto	Chloroethane	75-00-3	non_detected	0.21920310216783	6	2018-08-16	1e+05
XKI29768TQ	Auto	Chloroform	67-66-3	detected	3.6	6	2018-08-16	10000
XKI29768TQ	Auto	Chloromethane	74-87-3	detected	1	6	2018-08-16	1e+05
XKI29768TQ	Auto	cis-1,2-Dichloroethene	156-59-2	non_detected	0.0629325035256027	6	2018-08-16	2e+05
XKI29768TQ	Auto	cis-1,3-Dichloropropene	10061-01-5	non_detected	0.0707106781186548	6	2018-08-16	1000
XKI29768TQ	Auto	Cyclohexane	110-82-7	detected	6.5	6	2018-08-16	1e+05
XKI29768TQ	Auto	Dibromochloromethane	124-48-1	non_detected	0.0558614357137373	6	2018-08-16	NA
XKI29768TQ	Auto	Dichlorodifluoromethane	75-71-8	non_detected	0.106066017177982	6	2018-08-16	1e+06
XKI29768TQ	Auto	Ethyl acetate	141-78-6	detected	0.98	6	2018-08-16	4e+05
XKI29768TQ	Auto	Ethylbenzene	100-41-4	detected	2.4	6	2018-08-16	20000
XKI29768TQ	Auto	Hexachlorobutadiene	87-68-3	non_detected	0.304055915910215	6	2018-08-16	20
XKI29768TQ	Auto	Isopropylbenzene	98-82-8	non_detected	0.0707106781186548	6	2018-08-16	50000
XKI29768TQ	Auto	m,p-Xylene	179601-23-1	detected	6.7	6	2018-08-16	1e+05
XKI29768TQ	Auto	Methyl-t-Butyl Ether (MTBE)	1634-04-4	non_detected	0.0848528137423857	6	2018-08-16	50000
XKI29768TQ	Auto	Methylene Chloride	75-09-2	non_detected	0.0509116882454314	6	2018-08-16	50000
XKI29768TQ	Auto	n-Butylbenzene	104-51-8	non_detected	0.127279220613579	6	2018-08-16	10000
XKI29768TQ	Auto	n-Heptane	142-82-5	detected	3.9	6	2018-08-16	4e+05
XKI29768TQ	Auto	n-Hexane	110-54-3	detected	12	6	2018-08-16	50000
XKI29768TQ	Auto	n-Nonane	111-84-2	detected	2	6	2018-08-16	2e+05
XKI29768TQ	Auto	n-Octane	111-65-9	detected	1.1	6	2018-08-16	3e+05
XKI29768TQ	Auto	N-Propylbenzene	103-65-1	non_detected	0.0417193000900063	6	2018-08-16	NA
XKI29768TQ	Auto	Naphthalene	91-20-3	non_detected	0.395979797464467	6	2018-08-16	10000
XKI29768TQ	Auto	o-Xylene	95-47-6	detected	2.1	6	2018-08-16	1e+05
XKI29768TQ	Auto	Propene	115-07-1	detected	6.5	6	2018-08-16	5e+05
XKI29768TQ	Auto	sec-Butylbenzene	135-98-8	non_detected	0.0494974746830583	6	2018-08-16	NA
XKI29768TQ	Auto	Styrene	100-42-5	non_detected	0.0417193000900063	6	2018-08-16	20000
XKI29768TQ	Auto	tert-Butylbenzene	98-06-6	non_detected	0.0480832611206852	6	2018-08-16	10000
XKI29768TQ	Auto	Tetrachloroethene	127-18-4	non_detected	0.0360624458405139	6	2018-08-16	25000
XKI29768TQ	Auto	Tetrahydrofuran	109-99-9	non_detected	0.148492424049175	6	2018-08-16	50000
XKI29768TQ	Auto	Toluene	108-88-3	detected	15	6	2018-08-16	20000
XKI29768TQ	Auto	trans-1,2-Dichloroethene	156-60-5	detected	43	6	2018-08-16	2e+05
XKI29768TQ	Auto	trans-1,3-Dichloropropene	10061-02-6	non_detected	0.0622253967444162	6	2018-08-16	1000
XKI29768TQ	Auto	Trichloroethene	79-01-6	non_detected	0.0777817459305202	6	2018-08-16	10000
XKI29768TQ	Auto	Trichlorofluoromethane	75-69-4	non_detected	0.14142135623731	6	2018-08-16	1e+06
XKI29768TQ	Auto	Vinyl acetate	108-05-4	non_detected	0.106066017177982	6	2018-08-16	10000
XKI29768TQ	Auto	Vinyl bromide	593-60-2	non_detected	0.183847763108502	6	2018-08-16	500
XKI29768TQ	Auto	Vinyl chloride	75-01-4	non_detected	0.0848528137423857	6	2018-08-16	1000
HQJ31037QB	Auto	1,1-Dichloroethane	75-34-3	non_detected	0.226274169979695	6	2018-08-14	1e+05
HQJ31037QB	Auto	1,1,1-Trichloroethane	71-55-6	non_detected	0.197989898732233	6	2018-08-14	10000
HQJ31037QB	Auto	1,1,2-Trichloro-1,2,2-trifluoroethane	76-13-1	non_detected	0.502045814642449	6	2018-08-14	1e+06
HQJ31037QB	Auto	1,1,2-Trichloroethane	79-00-5	non_detected	0.205060966544099	6	2018-08-14	10000
HQJ31037QB	Auto	1,1,2,2-Tetrachloroethane	79-34-5	non_detected	0.212132034355964	6	2018-08-14	1000
HQJ31037QB	Auto	1,2-Dibromoethane (EDB)	106-93-4	non_detected	0.233345237791561	6	2018-08-14	20000
HQJ31037QB	Auto	1,2-Dichloro-1,1,2,2-tetrafluoroethane	76-14-2	non_detected	0.480832611206852	6	2018-08-14	1e+06
HQJ31037QB	Auto	1,2-Dichlorobenzene	95-50-1	non_detected	0.403050865276332	6	2018-08-14	25000
HQJ31037QB	Auto	1,2-Dichloroethane	107-06-2	non_detected	0.275771644662754	6	2018-08-14	1e+05
HQJ31037QB	Auto	1,2-Dichloropropane	78-87-5	non_detected	0.777817459305202	6	2018-08-14	10000
HQJ31037QB	Auto	1,2,4-Trichlorobenzene	120-82-1	non_detected	1.34350288425444	6	2018-08-14	2000
HQJ31037QB	Auto	1,2,4-Trimethylbenzene	95-63-6	detected	4.8	6	2018-08-14	25000
HQJ31037QB	Auto	1,3-Butadiene	106-99-0	detected	5.9	6	2018-08-14	2000
HQJ31037QB	Auto	1,3-Dichlorobenzene	541-73-1	non_detected	0.339411254969543	6	2018-08-14	25000
HQJ31037QB	Auto	1,3,5-Trimethylbenzene	108-67-8	non_detected	0.388908729652601	6	2018-08-14	25000
HQJ31037QB	Auto	1,4-Dichlorobenzene	106-46-7	non_detected	0.459619407771256	6	2018-08-14	10000
HQJ31037QB	Auto	1,4-Dioxane	123-91-1	non_detected	0.311126983722081	6	2018-08-14	20000
HQJ31037QB	Auto	2-Butanone (MEK)	78-93-3	non_detected	0.615182899632296	6	2018-08-14	2e+05
HQJ31037QB	Auto	2-Hexanone	591-78-6	non_detected	0.268700576850888	6	2018-08-14	1e+05
HQJ31037QB	Auto	2-Propanol	67-63-0	detected	15	6	2018-08-14	2e+05
HQJ31037QB	Auto	2,2,4-Trimethylpentane	540-84-1	detected	2.5	6	2018-08-14	3e+05
HQJ31037QB	Auto	4-Ethyltoluene	622-96-8	detected	2.2	6	2018-08-14	NA
HQJ31037QB	Auto	4-Methyl-2-pentanone (MIBK)	108-10-1	detected	6.3	6	2018-08-14	20000
HQJ31037QB	Auto	Acetone	67-64-1	detected	230	6	2018-08-14	250000
HQJ31037QB	Auto	Allyl chloride	107-05-1	non_detected	0.346482322781408	6	2018-08-14	1000
HQJ31037QB	Auto	Benzene	71-43-2	detected	7.9	6	2018-08-14	500
HQJ31037QB	Auto	Benzyl chloride	100-44-7	non_detected	0.502045814642449	6	2018-08-14	1000
HQJ31037QB	Auto	Bromodichloromethane	75-27-4	non_detected	0.205060966544099	6	2018-08-14	NA
HQJ31037QB	Auto	Bromoform	75-25-2	non_detected	0.21920310216783	6	2018-08-14	500
HQJ31037QB	Auto	Bromomethane	74-83-9	non_detected	1.06066017177982	6	2018-08-14	2e+05
HQJ31037QB	Auto	Carbon disulfide	75-15-0	non_detected	0.240416305603426	6	2018-08-14	1000
HQJ31037QB	Auto	Carbon tetrachloride	56-23-5	non_detected	0.197989898732233	6	2018-08-14	5000
HQJ31037QB	Auto	Chlorobenzene	108-90-7	non_detected	0.197989898732233	6	2018-08-14	10000
HQJ31037QB	Auto	Chloroethane	75-00-3	non_detected	0.919238815542512	6	2018-08-14	1e+05
HQJ31037QB	Auto	Chloroform	67-66-3	non_detected	0.29698484809835	6	2018-08-14	10000
HQJ31037QB	Auto	Chloromethane	74-87-3	non_detected	0.608111831820431	6	2018-08-14	1e+05
HQJ31037QB	Auto	cis-1,2-Dichloroethene	156-59-2	non_detected	0.275771644662754	6	2018-08-14	2e+05
HQJ31037QB	Auto	cis-1,3-Dichloropropene	10061-01-5	non_detected	0.325269119345812	6	2018-08-14	1000
HQJ31037QB	Auto	Cyclohexane	110-82-7	detected	4.8	6	2018-08-14	1e+05
HQJ31037QB	Auto	Dibromochloromethane	124-48-1	non_detected	0.247487373415292	6	2018-08-14	NA
HQJ31037QB	Auto	Dichlorodifluoromethane	75-71-8	non_detected	0.45254833995939	6	2018-08-14	1e+06
HQJ31037QB	Auto	Ethyl acetate	141-78-6	detected	3.7	6	2018-08-14	4e+05
HQJ31037QB	Auto	Ethylbenzene	100-41-4	detected	8.7	6	2018-08-14	20000
HQJ31037QB	Auto	Hexachlorobutadiene	87-68-3	non_detected	1.34350288425444	6	2018-08-14	20
HQJ31037QB	Auto	Isopropylbenzene	98-82-8	non_detected	0.311126983722081	6	2018-08-14	50000
HQJ31037QB	Auto	m,p-Xylene	179601-23-1	detected	31	6	2018-08-14	1e+05
HQJ31037QB	Auto	Methyl-t-Butyl Ether (MTBE)	1634-04-4	non_detected	0.37476659402887	6	2018-08-14	50000
HQJ31037QB	Auto	Methylene Chloride	75-09-2	non_detected	0.226274169979695	6	2018-08-14	50000
HQJ31037QB	Auto	n-Butylbenzene	104-51-8	non_detected	0.544472221513642	6	2018-08-14	10000
HQJ31037QB	Auto	n-Heptane	142-82-5	detected	5.1	6	2018-08-14	4e+05
HQJ31037QB	Auto	n-Hexane	110-54-3	detected	6.1	6	2018-08-14	50000
HQJ31037QB	Auto	n-Nonane	111-84-2	non_detected	0.176776695296637	6	2018-08-14	2e+05
HQJ31037QB	Auto	n-Octane	111-65-9	detected	5.1	6	2018-08-14	3e+05
HQJ31037QB	Auto	N-Propylbenzene	103-65-1	non_detected	0.183847763108502	6	2018-08-14	NA
HQJ31037QB	Auto	Naphthalene	91-20-3	non_detected	1.76776695296637	6	2018-08-14	10000
HQJ31037QB	Auto	o-Xylene	95-47-6	detected	10	6	2018-08-14	1e+05
HQJ31037QB	Auto	Propene	115-07-1	detected	23	6	2018-08-14	5e+05
HQJ31037QB	Auto	sec-Butylbenzene	135-98-8	non_detected	0.21920310216783	6	2018-08-14	NA
HQJ31037QB	Auto	Styrene	100-42-5	non_detected	0.183847763108502	6	2018-08-14	20000
HQJ31037QB	Auto	tert-Butylbenzene	98-06-6	non_detected	0.212132034355964	6	2018-08-14	10000
HQJ31037QB	Auto	Tetrachloroethene	127-18-4	non_detected	0.15556349186104	6	2018-08-14	25000
HQJ31037QB	Auto	Tetrahydrofuran	109-99-9	non_detected	0.650538238691624	6	2018-08-14	50000
HQJ31037QB	Auto	Toluene	108-88-3	detected	130	6	2018-08-14	20000
HQJ31037QB	Auto	trans-1,2-Dichloroethene	156-60-5	non_detected	0.311126983722081	6	2018-08-14	2e+05
HQJ31037QB	Auto	trans-1,3-Dichloropropene	10061-02-6	non_detected	0.275771644662754	6	2018-08-14	1000
HQJ31037QB	Auto	Trichloroethene	79-01-6	non_detected	0.325269119345812	6	2018-08-14	10000
HQJ31037QB	Auto	Trichlorofluoromethane	75-69-4	non_detected	0.608111831820431	6	2018-08-14	1e+06
HQJ31037QB	Auto	Vinyl acetate	108-05-4	non_detected	0.45254833995939	6	2018-08-14	10000
HQJ31037QB	Auto	Vinyl bromide	593-60-2	non_detected	0.777817459305202	6	2018-08-14	500
HQJ31037QB	Auto	Vinyl chloride	75-01-4	non_detected	0.37476659402887	6	2018-08-14	1000
HQJ31037QB	Auto	1,1-Dichloroethane	75-34-3	non_detected	0.367695526217005	6	2018-08-15	1e+05
HQJ31037QB	Auto	1,1,1-Trichloroethane	71-55-6	non_detected	0.332340187157677	6	2018-08-15	10000
HQJ31037QB	Auto	1,1,2-Trichloro-1,2,2-trifluoroethane	76-13-1	non_detected	0.848528137423857	6	2018-08-15	1e+06
HQJ31037QB	Auto	1,1,2-Trichloroethane	79-00-5	non_detected	0.346482322781408	6	2018-08-15	10000
HQJ31037QB	Auto	1,1,2,2-Tetrachloroethane	79-34-5	non_detected	0.353553390593274	6	2018-08-15	1000
HQJ31037QB	Auto	1,2-Dibromoethane (EDB)	106-93-4	non_detected	0.381837661840736	6	2018-08-15	20000
HQJ31037QB	Auto	1,2-Dichloro-1,1,2,2-tetrafluoroethane	76-14-2	non_detected	0.777817459305202	6	2018-08-15	1e+06
HQJ31037QB	Auto	1,2-Dichlorobenzene	95-50-1	non_detected	0.664680374315355	6	2018-08-15	25000
HQJ31037QB	Auto	1,2-Dichloroethane	107-06-2	non_detected	0.45254833995939	6	2018-08-15	1e+05
HQJ31037QB	Auto	1,2-Dichloropropane	78-87-5	non_detected	1.20208152801713	6	2018-08-15	10000
HQJ31037QB	Auto	1,2,4-Trichlorobenzene	120-82-1	non_detected	2.1920310216783	6	2018-08-15	2000
HQJ31037QB	Auto	1,2,4-Trimethylbenzene	95-63-6	non_detected	0.848528137423857	6	2018-08-15	25000
HQJ31037QB	Auto	1,3-Butadiene	106-99-0	non_detected	0.777817459305202	6	2018-08-15	2000
HQJ31037QB	Auto	1,3-Dichlorobenzene	541-73-1	non_detected	0.565685424949238	6	2018-08-15	25000
HQJ31037QB	Auto	1,3,5-Trimethylbenzene	108-67-8	non_detected	0.643467170879758	6	2018-08-15	25000
HQJ31037QB	Auto	1,4-Dichlorobenzene	106-46-7	non_detected	0.777817459305202	6	2018-08-15	10000
HQJ31037QB	Auto	1,4-Dioxane	123-91-1	non_detected	0.51618795026618	6	2018-08-15	20000
HQJ31037QB	Auto	2-Butanone (MEK)	78-93-3	non_detected	0.989949493661166	6	2018-08-15	2e+05
HQJ31037QB	Auto	2-Hexanone	591-78-6	non_detected	0.445477272147525	6	2018-08-15	1e+05
HQJ31037QB	Auto	2-Propanol	67-63-0	detected	22	6	2018-08-15	2e+05
HQJ31037QB	Auto	2,2,4-Trimethylpentane	540-84-1	non_detected	0.367695526217005	6	2018-08-15	3e+05
HQJ31037QB	Auto	4-Ethyltoluene	622-96-8	non_detected	0.989949493661166	6	2018-08-15	NA
HQJ31037QB	Auto	4-Methyl-2-pentanone (MIBK)	108-10-1	non_detected	0.692964645562817	6	2018-08-15	20000
HQJ31037QB	Auto	Acetone	67-64-1	detected	130	6	2018-08-15	250000
HQJ31037QB	Auto	Allyl chloride	107-05-1	non_detected	0.572756492761104	6	2018-08-15	1000
HQJ31037QB	Auto	Benzene	71-43-2	non_detected	0.403050865276332	6	2018-08-15	500
HQJ31037QB	Auto	Benzyl chloride	100-44-7	non_detected	0.848528137423857	6	2018-08-15	1000
HQJ31037QB	Auto	Bromodichloromethane	75-27-4	non_detected	0.339411254969543	6	2018-08-15	NA
HQJ31037QB	Auto	Bromoform	75-25-2	non_detected	0.360624458405139	6	2018-08-15	500
HQJ31037QB	Auto	Bromomethane	74-83-9	non_detected	1.69705627484771	6	2018-08-15	2e+05
HQJ31037QB	Auto	Carbon disulfide	75-15-0	non_detected	0.403050865276332	6	2018-08-15	1000
HQJ31037QB	Auto	Carbon tetrachloride	56-23-5	non_detected	0.325269119345812	6	2018-08-15	5000
HQJ31037QB	Auto	Chlorobenzene	108-90-7	non_detected	0.325269119345812	6	2018-08-15	10000
HQJ31037QB	Auto	Chloroethane	75-00-3	non_detected	1.5556349186104	6	2018-08-15	1e+05
HQJ31037QB	Auto	Chloroform	67-66-3	non_detected	0.487903679018718	6	2018-08-15	10000
HQJ31037QB	Auto	Chloromethane	74-87-3	non_detected	0.989949493661166	6	2018-08-15	1e+05
HQJ31037QB	Auto	cis-1,2-Dichloroethene	156-59-2	non_detected	0.459619407771256	6	2018-08-15	2e+05
HQJ31037QB	Auto	cis-1,3-Dichloropropene	10061-01-5	non_detected	0.537401153701776	6	2018-08-15	1000
HQJ31037QB	Auto	Cyclohexane	110-82-7	non_detected	0.431335136523794	6	2018-08-15	1e+05
HQJ31037QB	Auto	Dibromochloromethane	124-48-1	non_detected	0.403050865276332	6	2018-08-15	NA
HQJ31037QB	Auto	Dichlorodifluoromethane	75-71-8	non_detected	0.777817459305202	6	2018-08-15	1e+06
HQJ31037QB	Auto	Ethyl acetate	141-78-6	detected	22	6	2018-08-15	4e+05
HQJ31037QB	Auto	Ethylbenzene	100-41-4	detected	31	6	2018-08-15	20000
HQJ31037QB	Auto	Hexachlorobutadiene	87-68-3	non_detected	2.1920310216783	6	2018-08-15	20
HQJ31037QB	Auto	Isopropylbenzene	98-82-8	non_detected	0.51618795026618	6	2018-08-15	50000
HQJ31037QB	Auto	m,p-Xylene	179601-23-1	detected	87	6	2018-08-15	1e+05
HQJ31037QB	Auto	Methyl-t-Butyl Ether (MTBE)	1634-04-4	non_detected	0.615182899632296	6	2018-08-15	50000
HQJ31037QB	Auto	Methylene Chloride	75-09-2	non_detected	0.367695526217005	6	2018-08-15	50000
HQJ31037QB	Auto	n-Butylbenzene	104-51-8	non_detected	0.919238815542512	6	2018-08-15	10000
HQJ31037QB	Auto	n-Heptane	142-82-5	non_detected	0.325269119345812	6	2018-08-15	4e+05
HQJ31037QB	Auto	n-Hexane	110-54-3	non_detected	0.381837661840736	6	2018-08-15	50000
HQJ31037QB	Auto	n-Nonane	111-84-2	non_detected	0.29698484809835	6	2018-08-15	2e+05
HQJ31037QB	Auto	n-Octane	111-65-9	detected	6.3	6	2018-08-15	3e+05
HQJ31037QB	Auto	N-Propylbenzene	103-65-1	non_detected	0.304055915910215	6	2018-08-15	NA
HQJ31037QB	Auto	Naphthalene	91-20-3	non_detected	2.89913780286484	6	2018-08-15	10000
HQJ31037QB	Auto	o-Xylene	95-47-6	detected	19	6	2018-08-15	1e+05
HQJ31037QB	Auto	Propene	115-07-1	detected	3.6	6	2018-08-15	5e+05
HQJ31037QB	Auto	sec-Butylbenzene	135-98-8	non_detected	0.360624458405139	6	2018-08-15	NA
HQJ31037QB	Auto	Styrene	100-42-5	non_detected	0.304055915910215	6	2018-08-15	20000
HQJ31037QB	Auto	tert-Butylbenzene	98-06-6	non_detected	0.346482322781408	6	2018-08-15	10000
HQJ31037QB	Auto	Tetrachloroethene	127-18-4	detected	5.8	6	2018-08-15	25000
HQJ31037QB	Auto	Tetrahydrofuran	109-99-9	detected	9.3	6	2018-08-15	50000
HQJ31037QB	Auto	Toluene	108-88-3	detected	230	6	2018-08-15	20000
HQJ31037QB	Auto	trans-1,2-Dichloroethene	156-60-5	non_detected	0.51618795026618	6	2018-08-15	2e+05
HQJ31037QB	Auto	trans-1,3-Dichloropropene	10061-02-6	non_detected	0.45254833995939	6	2018-08-15	1000
HQJ31037QB	Auto	Trichloroethene	79-01-6	non_detected	0.537401153701776	6	2018-08-15	10000
HQJ31037QB	Auto	Trichlorofluoromethane	75-69-4	non_detected	0.989949493661166	6	2018-08-15	1e+06
HQJ31037QB	Auto	Vinyl acetate	108-05-4	non_detected	0.777817459305202	6	2018-08-15	10000
HQJ31037QB	Auto	Vinyl bromide	593-60-2	non_detected	1.34350288425444	6	2018-08-15	500
HQJ31037QB	Auto	Vinyl chloride	75-01-4	non_detected	0.615182899632296	6	2018-08-15	1000
OKF49699ZV	Auto	1,1-Dichloroethane	75-34-3	non_detected	0.0777817459305202	6	2018-08-07	1e+05
OKF49699ZV	Auto	1,1,1-Trichloroethane	71-55-6	non_detected	0.0707106781186548	6	2018-08-07	10000
OKF49699ZV	Auto	1,1,2-Trichloro-1,2,2-trifluoroethane	76-13-1	non_detected	0.183847763108502	6	2018-08-07	1e+06
OKF49699ZV	Auto	1,1,2-Trichloroethane	79-00-5	non_detected	0.0777817459305202	6	2018-08-07	10000
OKF49699ZV	Auto	1,1,2,2-Tetrachloroethane	79-34-5	non_detected	0.0777817459305202	6	2018-08-07	1000
OKF49699ZV	Auto	1,2-Dibromoethane (EDB)	106-93-4	non_detected	0.0848528137423857	6	2018-08-07	20000
OKF49699ZV	Auto	1,2-Dichloro-1,1,2,2-tetrafluoroethane	76-14-2	non_detected	0.176776695296637	6	2018-08-07	1e+06
OKF49699ZV	Auto	1,2-Dichlorobenzene	95-50-1	non_detected	0.148492424049175	6	2018-08-07	25000
OKF49699ZV	Auto	1,2-Dichloroethane	107-06-2	non_detected	0.0989949493661166	6	2018-08-07	1e+05
OKF49699ZV	Auto	1,2-Dichloropropane	78-87-5	non_detected	0.268700576850888	6	2018-08-07	10000
OKF49699ZV	Auto	1,2,4-Trichlorobenzene	120-82-1	non_detected	0.487903679018718	6	2018-08-07	2000
OKF49699ZV	Auto	1,2,4-Trimethylbenzene	95-63-6	detected	3.7	6	2018-08-07	25000
OKF49699ZV	Auto	1,3-Butadiene	106-99-0	non_detected	0.169705627484771	6	2018-08-07	2000
OKF49699ZV	Auto	1,3-Dichlorobenzene	541-73-1	non_detected	0.120208152801713	6	2018-08-07	25000
OKF49699ZV	Auto	1,3,5-Trimethylbenzene	108-67-8	detected	1.2	6	2018-08-07	25000
OKF49699ZV	Auto	1,4-Dichlorobenzene	106-46-7	non_detected	0.169705627484771	6	2018-08-07	10000
OKF49699ZV	Auto	1,4-Dioxane	123-91-1	non_detected	0.113137084989848	6	2018-08-07	20000
OKF49699ZV	Auto	2-Butanone (MEK)	78-93-3	non_detected	0.226274169979695	6	2018-08-07	2e+05
OKF49699ZV	Auto	2-Hexanone	591-78-6	non_detected	0.0989949493661166	6	2018-08-07	1e+05
OKF49699ZV	Auto	2-Propanol	67-63-0	detected	9.4	6	2018-08-07	2e+05
OKF49699ZV	Auto	2,2,4-Trimethylpentane	540-84-1	detected	3.5	6	2018-08-07	3e+05
OKF49699ZV	Auto	4-Ethyltoluene	622-96-8	detected	1.1	6	2018-08-07	NA
OKF49699ZV	Auto	4-Methyl-2-pentanone (MIBK)	108-10-1	non_detected	0.148492424049175	6	2018-08-07	20000
OKF49699ZV	Auto	Acetone	67-64-1	detected	130	6	2018-08-07	250000
OKF49699ZV	Auto	Allyl chloride	107-05-1	non_detected	0.127279220613579	6	2018-08-07	1000
OKF49699ZV	Auto	Benzene	71-43-2	detected	3.7	6	2018-08-07	500
OKF49699ZV	Auto	Benzyl chloride	100-44-7	non_detected	0.183847763108502	6	2018-08-07	1000
OKF49699ZV	Auto	Bromodichloromethane	75-27-4	non_detected	0.0707106781186548	6	2018-08-07	NA
OKF49699ZV	Auto	Bromoform	75-25-2	non_detected	0.0777817459305202	6	2018-08-07	500
OKF49699ZV	Auto	Bromomethane	74-83-9	non_detected	0.37476659402887	6	2018-08-07	2e+05
OKF49699ZV	Auto	Carbon disulfide	75-15-0	non_detected	0.0848528137423857	6	2018-08-07	1000
OKF49699ZV	Auto	Carbon tetrachloride	56-23-5	non_detected	0.0707106781186548	6	2018-08-07	5000
OKF49699ZV	Auto	Chlorobenzene	108-90-7	non_detected	0.0707106781186548	6	2018-08-07	10000
OKF49699ZV	Auto	Chloroethane	75-00-3	non_detected	0.346482322781408	6	2018-08-07	1e+05
OKF49699ZV	Auto	Chloroform	67-66-3	non_detected	0.106066017177982	6	2018-08-07	10000
OKF49699ZV	Auto	Chloromethane	74-87-3	non_detected	0.21920310216783	6	2018-08-07	1e+05
OKF49699ZV	Auto	cis-1,2-Dichloroethene	156-59-2	non_detected	0.0989949493661166	6	2018-08-07	2e+05
OKF49699ZV	Auto	cis-1,3-Dichloropropene	10061-01-5	non_detected	0.120208152801713	6	2018-08-07	1000
OKF49699ZV	Auto	Cyclohexane	110-82-7	detected	6.6	6	2018-08-07	1e+05
OKF49699ZV	Auto	Dibromochloromethane	124-48-1	non_detected	0.0919238815542512	6	2018-08-07	NA
OKF49699ZV	Auto	Dichlorodifluoromethane	75-71-8	non_detected	0.162634559672906	6	2018-08-07	1e+06
OKF49699ZV	Auto	Ethyl acetate	141-78-6	detected	0.53	6	2018-08-07	4e+05
OKF49699ZV	Auto	Ethylbenzene	100-41-4	detected	3.6	6	2018-08-07	20000
OKF49699ZV	Auto	Hexachlorobutadiene	87-68-3	non_detected	0.487903679018718	6	2018-08-07	20
OKF49699ZV	Auto	Isopropylbenzene	98-82-8	non_detected	0.113137084989848	6	2018-08-07	50000
OKF49699ZV	Auto	m,p-Xylene	179601-23-1	detected	12	6	2018-08-07	1e+05
OKF49699ZV	Auto	Methyl-t-Butyl Ether (MTBE)	1634-04-4	non_detected	0.134350288425444	6	2018-08-07	50000
OKF49699ZV	Auto	Methylene Chloride	75-09-2	non_detected	0.0777817459305202	6	2018-08-07	50000
OKF49699ZV	Auto	n-Butylbenzene	104-51-8	non_detected	0.197989898732233	6	2018-08-07	10000
OKF49699ZV	Auto	n-Heptane	142-82-5	detected	14	6	2018-08-07	4e+05
OKF49699ZV	Auto	n-Hexane	110-54-3	detected	11	6	2018-08-07	50000
OKF49699ZV	Auto	n-Nonane	111-84-2	non_detected	0.0650538238691624	6	2018-08-07	2e+05
OKF49699ZV	Auto	n-Octane	111-65-9	detected	1.4	6	2018-08-07	3e+05
OKF49699ZV	Auto	N-Propylbenzene	103-65-1	detected	0.81	6	2018-08-07	NA
OKF49699ZV	Auto	Naphthalene	91-20-3	non_detected	0.629325035256027	6	2018-08-07	10000
OKF49699ZV	Auto	o-Xylene	95-47-6	detected	4.5	6	2018-08-07	1e+05
OKF49699ZV	Auto	Propene	115-07-1	detected	3.1	6	2018-08-07	5e+05
OKF49699ZV	Auto	sec-Butylbenzene	135-98-8	non_detected	0.0777817459305202	6	2018-08-07	NA
OKF49699ZV	Auto	Styrene	100-42-5	non_detected	0.0664680374315355	6	2018-08-07	20000
OKF49699ZV	Auto	tert-Butylbenzene	98-06-6	non_detected	0.0777817459305202	6	2018-08-07	10000
OKF49699ZV	Auto	Tetrachloroethene	127-18-4	non_detected	0.0572756492761103	6	2018-08-07	25000
OKF49699ZV	Auto	Tetrahydrofuran	109-99-9	non_detected	0.233345237791561	6	2018-08-07	50000
OKF49699ZV	Auto	Toluene	108-88-3	detected	58	6	2018-08-07	20000
OKF49699ZV	Auto	trans-1,2-Dichloroethene	156-60-5	non_detected	0.113137084989848	6	2018-08-07	2e+05
OKF49699ZV	Auto	trans-1,3-Dichloropropene	10061-02-6	non_detected	0.0989949493661166	6	2018-08-07	1000
OKF49699ZV	Auto	Trichloroethene	79-01-6	non_detected	0.120208152801713	6	2018-08-07	10000
OKF49699ZV	Auto	Trichlorofluoromethane	75-69-4	non_detected	0.21920310216783	6	2018-08-07	1e+06
OKF49699ZV	Auto	Vinyl acetate	108-05-4	non_detected	0.162634559672906	6	2018-08-07	10000
OKF49699ZV	Auto	Vinyl bromide	593-60-2	non_detected	0.289913780286484	6	2018-08-07	500
OKF49699ZV	Auto	Vinyl chloride	75-01-4	non_detected	0.134350288425444	6	2018-08-07	1000
ZIG26422NF	Auto	1,1-Dichloroethane	75-34-3	non_detected	0.0509116882454314	6	2018-08-20	1e+05
ZIG26422NF	Auto	1,1,1-Trichloroethane	71-55-6	non_detected	0.0459619407771256	6	2018-08-20	10000
ZIG26422NF	Auto	1,1,2-Trichloro-1,2,2-trifluoroethane	76-13-1	non_detected	0.113137084989848	6	2018-08-20	1e+06
ZIG26422NF	Auto	1,1,2-Trichloroethane	79-00-5	non_detected	0.0473761543394987	6	2018-08-20	10000
ZIG26422NF	Auto	1,1,2,2-Tetrachloroethane	79-34-5	non_detected	0.0487903679018718	6	2018-08-20	1000
ZIG26422NF	Auto	1,2-Dibromoethane (EDB)	106-93-4	non_detected	0.0530330085889911	6	2018-08-20	20000
ZIG26422NF	Auto	1,2-Dichloro-1,1,2,2-tetrafluoroethane	76-14-2	non_detected	0.113137084989848	6	2018-08-20	1e+06
ZIG26422NF	Auto	1,2-Dichlorobenzene	95-50-1	non_detected	0.0919238815542512	6	2018-08-20	25000
ZIG26422NF	Auto	1,2-Dichloroethane	107-06-2	non_detected	0.0622253967444162	6	2018-08-20	1e+05
ZIG26422NF	Auto	1,2-Dichloropropane	78-87-5	non_detected	0.169705627484771	6	2018-08-20	10000
ZIG26422NF	Auto	1,2,4-Trichlorobenzene	120-82-1	non_detected	0.304055915910215	6	2018-08-20	2000
ZIG26422NF	Auto	1,2,4-Trimethylbenzene	95-63-6	non_detected	0.113137084989848	6	2018-08-20	25000
ZIG26422NF	Auto	1,3-Butadiene	106-99-0	non_detected	0.106066017177982	6	2018-08-20	2000
ZIG26422NF	Auto	1,3-Dichlorobenzene	541-73-1	non_detected	0.0777817459305202	6	2018-08-20	25000
ZIG26422NF	Auto	1,3,5-Trimethylbenzene	108-67-8	non_detected	0.0919238815542512	6	2018-08-20	25000
ZIG26422NF	Auto	1,4-Dichlorobenzene	106-46-7	non_detected	0.106066017177982	6	2018-08-20	10000
ZIG26422NF	Auto	1,4-Dioxane	123-91-1	non_detected	0.0707106781186548	6	2018-08-20	20000
ZIG26422NF	Auto	2-Butanone (MEK)	78-93-3	non_detected	0.14142135623731	6	2018-08-20	2e+05
ZIG26422NF	Auto	2-Hexanone	591-78-6	non_detected	0.0615182899632296	6	2018-08-20	1e+05
ZIG26422NF	Auto	2-Propanol	67-63-0	non_detected	0.162634559672906	6	2018-08-20	2e+05
ZIG26422NF	Auto	2,2,4-Trimethylpentane	540-84-1	detected	0.72	6	2018-08-20	3e+05
ZIG26422NF	Auto	4-Ethyltoluene	622-96-8	non_detected	0.134350288425444	6	2018-08-20	NA
ZIG26422NF	Auto	4-Methyl-2-pentanone (MIBK)	108-10-1	non_detected	0.0989949493661166	6	2018-08-20	20000
ZIG26422NF	Auto	Acetone	67-64-1	detected	12	6	2018-08-20	250000
ZIG26422NF	Auto	Allyl chloride	107-05-1	non_detected	0.0777817459305202	6	2018-08-20	1000
ZIG26422NF	Auto	Benzene	71-43-2	detected	0.99	6	2018-08-20	500
ZIG26422NF	Auto	Benzyl chloride	100-44-7	non_detected	0.113137084989848	6	2018-08-20	1000
ZIG26422NF	Auto	Bromodichloromethane	75-27-4	non_detected	0.0466690475583121	6	2018-08-20	NA
ZIG26422NF	Auto	Bromoform	75-25-2	non_detected	0.0494974746830583	6	2018-08-20	500
ZIG26422NF	Auto	Bromomethane	74-83-9	non_detected	0.240416305603426	6	2018-08-20	2e+05
ZIG26422NF	Auto	Carbon disulfide	75-15-0	non_detected	0.0551543289325507	6	2018-08-20	1000
ZIG26422NF	Auto	Carbon tetrachloride	56-23-5	non_detected	0.045254833995939	6	2018-08-20	5000
ZIG26422NF	Auto	Chlorobenzene	108-90-7	non_detected	0.045254833995939	6	2018-08-20	10000
ZIG26422NF	Auto	Chloroethane	75-00-3	non_detected	0.21920310216783	6	2018-08-20	1e+05
ZIG26422NF	Auto	Chloroform	67-66-3	non_detected	0.067175144212722	6	2018-08-20	10000
ZIG26422NF	Auto	Chloromethane	74-87-3	non_detected	0.14142135623731	6	2018-08-20	1e+05
ZIG26422NF	Auto	cis-1,2-Dichloroethene	156-59-2	non_detected	0.0629325035256027	6	2018-08-20	2e+05
ZIG26422NF	Auto	cis-1,3-Dichloropropene	10061-01-5	non_detected	0.0707106781186548	6	2018-08-20	1000
ZIG26422NF	Auto	Cyclohexane	110-82-7	detected	2.4	6	2018-08-20	1e+05
ZIG26422NF	Auto	Dibromochloromethane	124-48-1	non_detected	0.0558614357137373	6	2018-08-20	NA
ZIG26422NF	Auto	Dichlorodifluoromethane	75-71-8	non_detected	0.106066017177982	6	2018-08-20	1e+06
ZIG26422NF	Auto	Ethyl acetate	141-78-6	non_detected	0.127279220613579	6	2018-08-20	4e+05
ZIG26422NF	Auto	Ethylbenzene	100-41-4	detected	0.77	6	2018-08-20	20000
ZIG26422NF	Auto	Hexachlorobutadiene	87-68-3	non_detected	0.304055915910215	6	2018-08-20	20
ZIG26422NF	Auto	Isopropylbenzene	98-82-8	non_detected	0.0707106781186548	6	2018-08-20	50000
ZIG26422NF	Auto	m,p-Xylene	179601-23-1	detected	2.6	6	2018-08-20	1e+05
ZIG26422NF	Auto	Methyl-t-Butyl Ether (MTBE)	1634-04-4	non_detected	0.0848528137423857	6	2018-08-20	50000
ZIG26422NF	Auto	Methylene Chloride	75-09-2	non_detected	0.0509116882454314	6	2018-08-20	50000
ZIG26422NF	Auto	n-Butylbenzene	104-51-8	non_detected	0.127279220613579	6	2018-08-20	10000
ZIG26422NF	Auto	n-Heptane	142-82-5	detected	1.1	6	2018-08-20	4e+05
ZIG26422NF	Auto	n-Hexane	110-54-3	detected	2.4	6	2018-08-20	50000
ZIG26422NF	Auto	n-Nonane	111-84-2	non_detected	0.0410121933088198	6	2018-08-20	2e+05
ZIG26422NF	Auto	n-Octane	111-65-9	detected	0.41	6	2018-08-20	3e+05
ZIG26422NF	Auto	N-Propylbenzene	103-65-1	non_detected	0.0417193000900063	6	2018-08-20	NA
ZIG26422NF	Auto	Naphthalene	91-20-3	non_detected	0.395979797464467	6	2018-08-20	10000
ZIG26422NF	Auto	o-Xylene	95-47-6	detected	0.83	6	2018-08-20	1e+05
ZIG26422NF	Auto	Propene	115-07-1	non_detected	0.0700035713374682	6	2018-08-20	5e+05
ZIG26422NF	Auto	sec-Butylbenzene	135-98-8	non_detected	0.0494974746830583	6	2018-08-20	NA
ZIG26422NF	Auto	Styrene	100-42-5	non_detected	0.0417193000900063	6	2018-08-20	20000
ZIG26422NF	Auto	tert-Butylbenzene	98-06-6	non_detected	0.0480832611206852	6	2018-08-20	10000
ZIG26422NF	Auto	Tetrachloroethene	127-18-4	non_detected	0.0360624458405139	6	2018-08-20	25000
ZIG26422NF	Auto	Tetrahydrofuran	109-99-9	non_detected	0.148492424049175	6	2018-08-20	50000
ZIG26422NF	Auto	Toluene	108-88-3	detected	7.9	6	2018-08-20	20000
ZIG26422NF	Auto	trans-1,2-Dichloroethene	156-60-5	non_detected	0.0707106781186548	6	2018-08-20	2e+05
ZIG26422NF	Auto	trans-1,3-Dichloropropene	10061-02-6	non_detected	0.0622253967444162	6	2018-08-20	1000
ZIG26422NF	Auto	Trichloroethene	79-01-6	non_detected	0.0777817459305202	6	2018-08-20	10000
ZIG26422NF	Auto	Trichlorofluoromethane	75-69-4	non_detected	0.14142135623731	6	2018-08-20	1e+06
ZIG26422NF	Auto	Vinyl acetate	108-05-4	non_detected	0.106066017177982	6	2018-08-20	10000
ZIG26422NF	Auto	Vinyl bromide	593-60-2	non_detected	0.183847763108502	6	2018-08-20	500
ZIG26422NF	Auto	Vinyl chloride	75-01-4	non_detected	0.0848528137423857	6	2018-08-20	1000
ZIG26422NF	Auto	1,1-Dichloroethane	75-34-3	non_detected	2.82842712474619	6	2018-08-21	1e+05
ZIG26422NF	Auto	1,1,1-Trichloroethane	71-55-6	non_detected	2.54558441227157	6	2018-08-21	10000
ZIG26422NF	Auto	1,1,2-Trichloro-1,2,2-trifluoroethane	76-13-1	non_detected	6.36396103067893	6	2018-08-21	1e+06
ZIG26422NF	Auto	1,1,2-Trichloroethane	79-00-5	non_detected	2.61629509039023	6	2018-08-21	10000
ZIG26422NF	Auto	1,1,2,2-Tetrachloroethane	79-34-5	non_detected	2.68700576850888	6	2018-08-21	1000
ZIG26422NF	Auto	1,2-Dibromoethane (EDB)	106-93-4	non_detected	2.9698484809835	6	2018-08-21	20000
ZIG26422NF	Auto	1,2-Dichloro-1,1,2,2-tetrafluoroethane	76-14-2	non_detected	6.08111831820431	6	2018-08-21	1e+06
ZIG26422NF	Auto	1,2-Dichlorobenzene	95-50-1	non_detected	5.09116882454314	6	2018-08-21	25000
ZIG26422NF	Auto	1,2-Dichloroethane	107-06-2	non_detected	3.46482322781408	6	2018-08-21	1e+05
ZIG26422NF	Auto	1,2-Dichloropropane	78-87-5	non_detected	9.19238815542512	6	2018-08-21	10000
ZIG26422NF	Auto	1,2,4-Trichlorobenzene	120-82-1	non_detected	16.9705627484771	6	2018-08-21	2000
ZIG26422NF	Auto	1,2,4-Trimethylbenzene	95-63-6	non_detected	6.36396103067893	6	2018-08-21	25000
ZIG26422NF	Auto	1,3-Butadiene	106-99-0	non_detected	5.939696961967	6	2018-08-21	2000
ZIG26422NF	Auto	1,3-Dichlorobenzene	541-73-1	non_detected	4.31335136523794	6	2018-08-21	25000
ZIG26422NF	Auto	1,3,5-Trimethylbenzene	108-67-8	non_detected	4.87903679018718	6	2018-08-21	25000
ZIG26422NF	Auto	1,4-Dichlorobenzene	106-46-7	non_detected	5.86898628384834	6	2018-08-21	10000
ZIG26422NF	Auto	1,4-Dioxane	123-91-1	non_detected	3.95979797464467	6	2018-08-21	20000
ZIG26422NF	Auto	2-Butanone (MEK)	78-93-3	non_detected	7.77817459305202	6	2018-08-21	2e+05
ZIG26422NF	Auto	2-Hexanone	591-78-6	non_detected	3.39411254969543	6	2018-08-21	1e+05
ZIG26422NF	Auto	2-Propanol	67-63-0	non_detected	9.19238815542512	6	2018-08-21	2e+05
ZIG26422NF	Auto	2,2,4-Trimethylpentane	540-84-1	non_detected	2.75771644662754	6	2018-08-21	3e+05
ZIG26422NF	Auto	4-Ethyltoluene	622-96-8	non_detected	7.07106781186547	6	2018-08-21	NA
ZIG26422NF	Auto	4-Methyl-2-pentanone (MIBK)	108-10-1	non_detected	5.30330085889911	6	2018-08-21	20000
ZIG26422NF	Auto	Acetone	67-64-1	detected	3800	6	2018-08-21	250000
ZIG26422NF	Auto	Allyl chloride	107-05-1	non_detected	4.31335136523794	6	2018-08-21	1000
ZIG26422NF	Auto	Benzene	71-43-2	non_detected	3.11126983722081	6	2018-08-21	500
ZIG26422NF	Auto	Benzyl chloride	100-44-7	non_detected	6.36396103067893	6	2018-08-21	1000
ZIG26422NF	Auto	Bromodichloromethane	75-27-4	non_detected	2.61629509039023	6	2018-08-21	NA
ZIG26422NF	Auto	Bromoform	75-25-2	non_detected	2.75771644662754	6	2018-08-21	500
ZIG26422NF	Auto	Bromomethane	74-83-9	non_detected	13.4350288425444	6	2018-08-21	2e+05
ZIG26422NF	Auto	Carbon disulfide	75-15-0	non_detected	3.04055915910215	6	2018-08-21	1000
ZIG26422NF	Auto	Carbon tetrachloride	56-23-5	non_detected	2.47487373415292	6	2018-08-21	5000
ZIG26422NF	Auto	Chlorobenzene	108-90-7	non_detected	2.47487373415292	6	2018-08-21	10000
ZIG26422NF	Auto	Chloroethane	75-00-3	non_detected	12.0208152801713	6	2018-08-21	1e+05
ZIG26422NF	Auto	Chloroform	67-66-3	non_detected	3.7476659402887	6	2018-08-21	10000
ZIG26422NF	Auto	Chloromethane	74-87-3	non_detected	7.77817459305202	6	2018-08-21	1e+05
ZIG26422NF	Auto	cis-1,2-Dichloroethene	156-59-2	non_detected	3.46482322781408	6	2018-08-21	2e+05
ZIG26422NF	Auto	cis-1,3-Dichloropropene	10061-01-5	non_detected	4.10121933088198	6	2018-08-21	1000
ZIG26422NF	Auto	Cyclohexane	110-82-7	non_detected	3.32340187157677	6	2018-08-21	1e+05
ZIG26422NF	Auto	Dibromochloromethane	124-48-1	non_detected	3.11126983722081	6	2018-08-21	NA
ZIG26422NF	Auto	Dichlorodifluoromethane	75-71-8	non_detected	5.65685424949238	6	2018-08-21	1e+06
ZIG26422NF	Auto	Ethyl acetate	141-78-6	non_detected	7.07106781186547	6	2018-08-21	4e+05
ZIG26422NF	Auto	Ethylbenzene	100-41-4	non_detected	2.47487373415292	6	2018-08-21	20000
ZIG26422NF	Auto	Hexachlorobutadiene	87-68-3	non_detected	16.9705627484771	6	2018-08-21	20
ZIG26422NF	Auto	Isopropylbenzene	98-82-8	non_detected	3.88908729652601	6	2018-08-21	50000
ZIG26422NF	Auto	m,p-Xylene	179601-23-1	non_detected	3.88908729652601	6	2018-08-21	1e+05
ZIG26422NF	Auto	Methyl-t-Butyl Ether (MTBE)	1634-04-4	non_detected	4.66690475583121	6	2018-08-21	50000
ZIG26422NF	Auto	Methylene Chloride	75-09-2	non_detected	2.82842712474619	6	2018-08-21	50000
ZIG26422NF	Auto	n-Butylbenzene	104-51-8	non_detected	6.92964645562817	6	2018-08-21	10000
ZIG26422NF	Auto	n-Heptane	142-82-5	non_detected	2.47487373415292	6	2018-08-21	4e+05
ZIG26422NF	Auto	n-Hexane	110-54-3	non_detected	2.9698484809835	6	2018-08-21	50000
ZIG26422NF	Auto	n-Nonane	111-84-2	non_detected	2.26274169979695	6	2018-08-21	2e+05
ZIG26422NF	Auto	n-Octane	111-65-9	non_detected	2.12132034355964	6	2018-08-21	3e+05
ZIG26422NF	Auto	N-Propylbenzene	103-65-1	non_detected	2.33345237791561	6	2018-08-21	NA
ZIG26422NF	Auto	Naphthalene	91-20-3	non_detected	21.920310216783	6	2018-08-21	10000
ZIG26422NF	Auto	o-Xylene	95-47-6	non_detected	2.12132034355964	6	2018-08-21	1e+05
ZIG26422NF	Auto	Propene	115-07-1	non_detected	3.88908729652601	6	2018-08-21	5e+05
ZIG26422NF	Auto	sec-Butylbenzene	135-98-8	non_detected	2.75771644662754	6	2018-08-21	NA
ZIG26422NF	Auto	Styrene	100-42-5	non_detected	2.33345237791561	6	2018-08-21	20000
ZIG26422NF	Auto	tert-Butylbenzene	98-06-6	non_detected	2.68700576850888	6	2018-08-21	10000
ZIG26422NF	Auto	Tetrachloroethene	127-18-4	non_detected	1.97989898732233	6	2018-08-21	25000
ZIG26422NF	Auto	Tetrahydrofuran	109-99-9	non_detected	8.48528137423857	6	2018-08-21	50000
ZIG26422NF	Auto	Toluene	108-88-3	detected	1500	6	2018-08-21	20000
ZIG26422NF	Auto	trans-1,2-Dichloroethene	156-60-5	non_detected	3.88908729652601	6	2018-08-21	2e+05
ZIG26422NF	Auto	trans-1,3-Dichloropropene	10061-02-6	non_detected	3.46482322781408	6	2018-08-21	1000
ZIG26422NF	Auto	Trichloroethene	79-01-6	non_detected	4.10121933088198	6	2018-08-21	10000
ZIG26422NF	Auto	Trichlorofluoromethane	75-69-4	non_detected	7.77817459305202	6	2018-08-21	1e+06
ZIG26422NF	Auto	Vinyl acetate	108-05-4	non_detected	5.65685424949238	6	2018-08-21	10000
ZIG26422NF	Auto	Vinyl bromide	593-60-2	non_detected	9.89949493661167	6	2018-08-21	500
ZIG26422NF	Auto	Vinyl chloride	75-01-4	non_detected	4.66690475583121	6	2018-08-21	1000
KYR35483HQ	Auto	1,1-Dichloroethane	75-34-3	non_detected	0.0509116882454314	6	2018-08-28	1e+05
KYR35483HQ	Auto	1,1,1-Trichloroethane	71-55-6	non_detected	0.0459619407771256	6	2018-08-28	10000
KYR35483HQ	Auto	1,1,2-Trichloro-1,2,2-trifluoroethane	76-13-1	non_detected	0.113137084989848	6	2018-08-28	1e+06
KYR35483HQ	Auto	1,1,2-Trichloroethane	79-00-5	non_detected	0.0473761543394987	6	2018-08-28	10000
KYR35483HQ	Auto	1,1,2,2-Tetrachloroethane	79-34-5	non_detected	0.0487903679018718	6	2018-08-28	1000
KYR35483HQ	Auto	1,2-Dibromoethane (EDB)	106-93-4	non_detected	0.0530330085889911	6	2018-08-28	20000
KYR35483HQ	Auto	1,2-Dichloro-1,1,2,2-tetrafluoroethane	76-14-2	non_detected	0.113137084989848	6	2018-08-28	1e+06
KYR35483HQ	Auto	1,2-Dichlorobenzene	95-50-1	non_detected	0.0919238815542512	6	2018-08-28	25000
KYR35483HQ	Auto	1,2-Dichloroethane	107-06-2	non_detected	0.0622253967444162	6	2018-08-28	1e+05
KYR35483HQ	Auto	1,2-Dichloropropane	78-87-5	non_detected	0.169705627484771	6	2018-08-28	10000
KYR35483HQ	Auto	1,2,4-Trichlorobenzene	120-82-1	non_detected	0.304055915910215	6	2018-08-28	2000
KYR35483HQ	Auto	1,2,4-Trimethylbenzene	95-63-6	non_detected	0.113137084989848	6	2018-08-28	25000
KYR35483HQ	Auto	1,3-Butadiene	106-99-0	non_detected	0.106066017177982	6	2018-08-28	2000
KYR35483HQ	Auto	1,3-Dichlorobenzene	541-73-1	non_detected	0.0777817459305202	6	2018-08-28	25000
KYR35483HQ	Auto	1,3,5-Trimethylbenzene	108-67-8	non_detected	0.0919238815542512	6	2018-08-28	25000
KYR35483HQ	Auto	1,4-Dichlorobenzene	106-46-7	non_detected	0.106066017177982	6	2018-08-28	10000
KYR35483HQ	Auto	1,4-Dioxane	123-91-1	non_detected	0.0707106781186548	6	2018-08-28	20000
KYR35483HQ	Auto	2-Butanone (MEK)	78-93-3	non_detected	0.14142135623731	6	2018-08-28	2e+05
KYR35483HQ	Auto	2-Hexanone	591-78-6	non_detected	0.0615182899632296	6	2018-08-28	1e+05
KYR35483HQ	Auto	2-Propanol	67-63-0	non_detected	0.162634559672906	6	2018-08-28	2e+05
KYR35483HQ	Auto	2,2,4-Trimethylpentane	540-84-1	detected	0.56	6	2018-08-28	3e+05
KYR35483HQ	Auto	4-Ethyltoluene	622-96-8	non_detected	0.134350288425444	6	2018-08-28	NA
KYR35483HQ	Auto	4-Methyl-2-pentanone (MIBK)	108-10-1	non_detected	0.0989949493661166	6	2018-08-28	20000
KYR35483HQ	Auto	Acetone	67-64-1	detected	34	6	2018-08-28	250000
KYR35483HQ	Auto	Allyl chloride	107-05-1	non_detected	0.0777817459305202	6	2018-08-28	1000
KYR35483HQ	Auto	Benzene	71-43-2	detected	1.1	6	2018-08-28	500
KYR35483HQ	Auto	Benzyl chloride	100-44-7	non_detected	0.113137084989848	6	2018-08-28	1000
KYR35483HQ	Auto	Bromodichloromethane	75-27-4	non_detected	0.0466690475583121	6	2018-08-28	NA
KYR35483HQ	Auto	Bromoform	75-25-2	non_detected	0.0494974746830583	6	2018-08-28	500
KYR35483HQ	Auto	Bromomethane	74-83-9	non_detected	0.240416305603426	6	2018-08-28	2e+05
KYR35483HQ	Auto	Carbon disulfide	75-15-0	non_detected	0.0551543289325507	6	2018-08-28	1000
KYR35483HQ	Auto	Carbon tetrachloride	56-23-5	non_detected	0.045254833995939	6	2018-08-28	5000
KYR35483HQ	Auto	Chlorobenzene	108-90-7	non_detected	0.045254833995939	6	2018-08-28	10000
KYR35483HQ	Auto	Chloroethane	75-00-3	non_detected	0.21920310216783	6	2018-08-28	1e+05
KYR35483HQ	Auto	Chloroform	67-66-3	non_detected	0.067175144212722	6	2018-08-28	10000
KYR35483HQ	Auto	Chloromethane	74-87-3	non_detected	0.14142135623731	6	2018-08-28	1e+05
KYR35483HQ	Auto	cis-1,2-Dichloroethene	156-59-2	non_detected	0.0629325035256027	6	2018-08-28	2e+05
KYR35483HQ	Auto	cis-1,3-Dichloropropene	10061-01-5	non_detected	0.0707106781186548	6	2018-08-28	1000
KYR35483HQ	Auto	Cyclohexane	110-82-7	detected	1.3	6	2018-08-28	1e+05
KYR35483HQ	Auto	Dibromochloromethane	124-48-1	non_detected	0.0558614357137373	6	2018-08-28	NA
KYR35483HQ	Auto	Dichlorodifluoromethane	75-71-8	non_detected	0.106066017177982	6	2018-08-28	1e+06
KYR35483HQ	Auto	Ethyl acetate	141-78-6	detected	0.32	6	2018-08-28	4e+05
KYR35483HQ	Auto	Ethylbenzene	100-41-4	detected	0.78	6	2018-08-28	20000
KYR35483HQ	Auto	Hexachlorobutadiene	87-68-3	non_detected	0.304055915910215	6	2018-08-28	20
KYR35483HQ	Auto	Isopropylbenzene	98-82-8	non_detected	0.0707106781186548	6	2018-08-28	50000
KYR35483HQ	Auto	m,p-Xylene	179601-23-1	detected	2.5	6	2018-08-28	1e+05
KYR35483HQ	Auto	Methyl-t-Butyl Ether (MTBE)	1634-04-4	non_detected	0.0848528137423857	6	2018-08-28	50000
KYR35483HQ	Auto	Methylene Chloride	75-09-2	non_detected	0.0509116882454314	6	2018-08-28	50000
KYR35483HQ	Auto	n-Butylbenzene	104-51-8	non_detected	0.127279220613579	6	2018-08-28	10000
KYR35483HQ	Auto	n-Heptane	142-82-5	detected	1.1	6	2018-08-28	4e+05
KYR35483HQ	Auto	n-Hexane	110-54-3	detected	2.5	6	2018-08-28	50000
KYR35483HQ	Auto	n-Nonane	111-84-2	non_detected	0.0410121933088198	6	2018-08-28	2e+05
KYR35483HQ	Auto	n-Octane	111-65-9	detected	0.43	6	2018-08-28	3e+05
KYR35483HQ	Auto	N-Propylbenzene	103-65-1	non_detected	0.0417193000900063	6	2018-08-28	NA
KYR35483HQ	Auto	Naphthalene	91-20-3	non_detected	0.395979797464467	6	2018-08-28	10000
KYR35483HQ	Auto	o-Xylene	95-47-6	detected	0.87	6	2018-08-28	1e+05
KYR35483HQ	Auto	Propene	115-07-1	detected	1.8	6	2018-08-28	5e+05
KYR35483HQ	Auto	sec-Butylbenzene	135-98-8	non_detected	0.0494974746830583	6	2018-08-28	NA
KYR35483HQ	Auto	Styrene	100-42-5	non_detected	0.0417193000900063	6	2018-08-28	20000
KYR35483HQ	Auto	tert-Butylbenzene	98-06-6	non_detected	0.0480832611206852	6	2018-08-28	10000
KYR35483HQ	Auto	Tetrachloroethene	127-18-4	non_detected	0.0360624458405139	6	2018-08-28	25000
KYR35483HQ	Auto	Tetrahydrofuran	109-99-9	non_detected	0.148492424049175	6	2018-08-28	50000
KYR35483HQ	Auto	Toluene	108-88-3	detected	5.3	6	2018-08-28	20000
KYR35483HQ	Auto	trans-1,2-Dichloroethene	156-60-5	non_detected	0.0707106781186548	6	2018-08-28	2e+05
KYR35483HQ	Auto	trans-1,3-Dichloropropene	10061-02-6	non_detected	0.0622253967444162	6	2018-08-28	1000
KYR35483HQ	Auto	Trichloroethene	79-01-6	non_detected	0.0777817459305202	6	2018-08-28	10000
KYR35483HQ	Auto	Trichlorofluoromethane	75-69-4	non_detected	0.14142135623731	6	2018-08-28	1e+06
KYR35483HQ	Auto	Vinyl acetate	108-05-4	non_detected	0.106066017177982	6	2018-08-28	10000
KYR35483HQ	Auto	Vinyl bromide	593-60-2	non_detected	0.183847763108502	6	2018-08-28	500
KYR35483HQ	Auto	Vinyl chloride	75-01-4	non_detected	0.0848528137423857	6	2018-08-28	1000
FGA20232VB	Auto	1,1-Dichloroethane	75-34-3	non_detected	4.31335136523794	5	2018-11-01	1e+05
FGA20232VB	Auto	1,1,1-Trichloroethane	71-55-6	non_detected	3.88908729652601	5	2018-11-01	10000
FGA20232VB	Auto	1,1,2-Trichloro-1,2,2-trifluoroethane	76-13-1	non_detected	9.89949493661167	5	2018-11-01	1e+06
FGA20232VB	Auto	1,1,2-Trichloroethane	79-00-5	detected	88	5	2018-11-01	10000
FGA20232VB	Auto	1,1,2,2-Tetrachloroethane	79-34-5	non_detected	4.10121933088198	5	2018-11-01	1000
FGA20232VB	Auto	1,2-Dibromoethane (EDB)	106-93-4	non_detected	4.45477272147525	5	2018-11-01	20000
FGA20232VB	Auto	1,2-Dichloro-1,1,2,2-tetrafluoroethane	76-14-2	non_detected	9.19238815542512	5	2018-11-01	1e+06
FGA20232VB	Auto	1,2-Dichlorobenzene	95-50-1	non_detected	7.77817459305202	5	2018-11-01	25000
FGA20232VB	Auto	1,2-Dichloroethane	107-06-2	non_detected	5.23259018078045	5	2018-11-01	1e+05
FGA20232VB	Auto	1,2-Dichloropropane	78-87-5	non_detected	14.1421356237309	5	2018-11-01	10000
FGA20232VB	Auto	1,2,4-Trichlorobenzene	120-82-1	non_detected	25.4558441227157	5	2018-11-01	2000
FGA20232VB	Auto	1,2,4-Trimethylbenzene	95-63-6	non_detected	9.89949493661167	5	2018-11-01	25000
FGA20232VB	Auto	1,3-Butadiene	106-99-0	non_detected	9.19238815542512	5	2018-11-01	2000
FGA20232VB	Auto	1,3-Dichlorobenzene	541-73-1	non_detected	6.57609306503489	5	2018-11-01	25000
FGA20232VB	Auto	1,3,5-Trimethylbenzene	108-67-8	non_detected	7.77817459305202	5	2018-11-01	25000
FGA20232VB	Auto	1,4-Dichlorobenzene	106-46-7	non_detected	9.19238815542512	5	2018-11-01	10000
FGA20232VB	Auto	1,4-Dioxane	123-91-1	non_detected	6.01040764008565	5	2018-11-01	20000
FGA20232VB	Auto	2-Butanone (MEK)	78-93-3	non_detected	12.0208152801713	5	2018-11-01	2e+05
FGA20232VB	Auto	2-Hexanone	591-78-6	non_detected	5.1618795026618	5	2018-11-01	1e+05
FGA20232VB	Auto	2-Propanol	67-63-0	non_detected	14.1421356237309	5	2018-11-01	2e+05
FGA20232VB	Auto	2,2,4-Trimethylpentane	540-84-1	non_detected	4.24264068711928	5	2018-11-01	3e+05
FGA20232VB	Auto	4-Ethyltoluene	622-96-8	non_detected	11.3137084989848	5	2018-11-01	NA
FGA20232VB	Auto	4-Methyl-2-pentanone (MIBK)	108-10-1	detected	82	5	2018-11-01	20000
FGA20232VB	Auto	Acetone	67-64-1	detected	2100	5	2018-11-01	250000
FGA20232VB	Auto	Allyl chloride	107-05-1	non_detected	6.57609306503489	5	2018-11-01	1000
FGA20232VB	Auto	Benzene	71-43-2	non_detected	4.66690475583121	5	2018-11-01	500
FGA20232VB	Auto	Benzyl chloride	100-44-7	non_detected	9.89949493661167	5	2018-11-01	1000
FGA20232VB	Auto	Bromodichloromethane	75-27-4	non_detected	3.95979797464467	5	2018-11-01	NA
FGA20232VB	Auto	Bromoform	75-25-2	non_detected	4.17193000900063	5	2018-11-01	500
FGA20232VB	Auto	Bromomethane	74-83-9	non_detected	19.7989898732233	5	2018-11-01	2e+05
FGA20232VB	Auto	Carbon disulfide	75-15-0	non_detected	4.66690475583121	5	2018-11-01	1000
FGA20232VB	Auto	Carbon tetrachloride	56-23-5	non_detected	3.81837661840736	5	2018-11-01	5000
FGA20232VB	Auto	Chlorobenzene	108-90-7	non_detected	3.81837661840736	5	2018-11-01	10000
FGA20232VB	Auto	Chloroethane	75-00-3	non_detected	18.3847763108502	5	2018-11-01	1e+05
FGA20232VB	Auto	Chloroform	67-66-3	non_detected	5.65685424949238	5	2018-11-01	10000
FGA20232VB	Auto	Chloromethane	74-87-3	non_detected	12.0208152801713	5	2018-11-01	1e+05
FGA20232VB	Auto	cis-1,2-Dichloroethene	156-59-2	non_detected	5.30330085889911	5	2018-11-01	2e+05
FGA20232VB	Auto	cis-1,3-Dichloropropene	10061-01-5	non_detected	6.15182899632296	5	2018-11-01	1000
FGA20232VB	Auto	Cyclohexane	110-82-7	non_detected	5.02045814642449	5	2018-11-01	1e+05
FGA20232VB	Auto	Dibromochloromethane	124-48-1	non_detected	4.66690475583121	5	2018-11-01	NA
FGA20232VB	Auto	Dichlorodifluoromethane	75-71-8	non_detected	8.48528137423857	5	2018-11-01	1e+06
FGA20232VB	Auto	Ethyl acetate	141-78-6	non_detected	10.6066017177982	5	2018-11-01	4e+05
FGA20232VB	Auto	Ethylbenzene	100-41-4	detected	150	5	2018-11-01	20000
FGA20232VB	Auto	Hexachlorobutadiene	87-68-3	non_detected	25.4558441227157	5	2018-11-01	20
FGA20232VB	Auto	Isopropylbenzene	98-82-8	non_detected	5.939696961967	5	2018-11-01	50000
FGA20232VB	Auto	m,p-Xylene	179601-23-1	detected	570	5	2018-11-01	1e+05
FGA20232VB	Auto	Methyl-t-Butyl Ether (MTBE)	1634-04-4	non_detected	7.07106781186547	5	2018-11-01	50000
FGA20232VB	Auto	Methylene Chloride	75-09-2	non_detected	4.31335136523794	5	2018-11-01	50000
FGA20232VB	Auto	n-Butylbenzene	104-51-8	non_detected	10.6066017177982	5	2018-11-01	10000
FGA20232VB	Auto	n-Heptane	142-82-5	non_detected	3.7476659402887	5	2018-11-01	4e+05
FGA20232VB	Auto	n-Hexane	110-54-3	non_detected	4.45477272147525	5	2018-11-01	50000
FGA20232VB	Auto	n-Nonane	111-84-2	detected	140	5	2018-11-01	2e+05
FGA20232VB	Auto	n-Octane	111-65-9	detected	210	5	2018-11-01	3e+05
FGA20232VB	Auto	N-Propylbenzene	103-65-1	non_detected	3.53553390593274	5	2018-11-01	NA
FGA20232VB	Auto	Naphthalene	91-20-3	non_detected	33.2340187157677	5	2018-11-01	10000
FGA20232VB	Auto	o-Xylene	95-47-6	detected	150	5	2018-11-01	1e+05
FGA20232VB	Auto	Propene	115-07-1	non_detected	5.86898628384834	5	2018-11-01	5e+05
FGA20232VB	Auto	sec-Butylbenzene	135-98-8	non_detected	4.17193000900063	5	2018-11-01	NA
FGA20232VB	Auto	Styrene	100-42-5	detected	41	5	2018-11-01	20000
FGA20232VB	Auto	tert-Butylbenzene	98-06-6	non_detected	4.03050865276332	5	2018-11-01	10000
FGA20232VB	Auto	Tetrachloroethene	127-18-4	non_detected	3.04055915910215	5	2018-11-01	25000
FGA20232VB	Auto	Tetrahydrofuran	109-99-9	detected	140	5	2018-11-01	50000
FGA20232VB	Auto	Toluene	108-88-3	detected	3200	5	2018-11-01	20000
FGA20232VB	Auto	trans-1,2-Dichloroethene	156-60-5	non_detected	5.939696961967	5	2018-11-01	2e+05
FGA20232VB	Auto	trans-1,3-Dichloropropene	10061-02-6	non_detected	5.23259018078045	5	2018-11-01	1000
FGA20232VB	Auto	Trichloroethene	79-01-6	non_detected	6.22253967444162	5	2018-11-01	10000
FGA20232VB	Auto	Trichlorofluoromethane	75-69-4	non_detected	11.3137084989848	5	2018-11-01	1e+06
FGA20232VB	Auto	Vinyl acetate	108-05-4	non_detected	8.48528137423857	5	2018-11-01	10000
FGA20232VB	Auto	Vinyl bromide	593-60-2	non_detected	14.8492424049175	5	2018-11-01	500
FGA20232VB	Auto	Vinyl chloride	75-01-4	non_detected	7.07106781186547	5	2018-11-01	1000
FGA20232VB	Auto	1,1-Dichloroethane	75-34-3	non_detected	0.502045814642449	6	2018-11-01	1e+05
FGA20232VB	Auto	1,1,1-Trichloroethane	71-55-6	non_detected	0.45254833995939	6	2018-11-01	10000
FGA20232VB	Auto	1,1,2-Trichloro-1,2,2-trifluoroethane	76-13-1	non_detected	1.13137084989848	6	2018-11-01	1e+06
FGA20232VB	Auto	1,1,2-Trichloroethane	79-00-5	non_detected	0.466690475583121	6	2018-11-01	10000
FGA20232VB	Auto	1,1,2,2-Tetrachloroethane	79-34-5	non_detected	0.480832611206852	6	2018-11-01	1000
FGA20232VB	Auto	1,2-Dibromoethane (EDB)	106-93-4	non_detected	0.523259018078045	6	2018-11-01	20000
FGA20232VB	Auto	1,2-Dichloro-1,1,2,2-tetrafluoroethane	76-14-2	non_detected	1.06066017177982	6	2018-11-01	1e+06
FGA20232VB	Auto	1,2-Dichlorobenzene	95-50-1	non_detected	0.919238815542512	6	2018-11-01	25000
FGA20232VB	Auto	1,2-Dichloroethane	107-06-2	non_detected	0.615182899632296	6	2018-11-01	1e+05
FGA20232VB	Auto	1,2-Dichloropropane	78-87-5	non_detected	1.69705627484771	6	2018-11-01	10000
FGA20232VB	Auto	1,2,4-Trichlorobenzene	120-82-1	non_detected	3.04055915910215	6	2018-11-01	2000
FGA20232VB	Auto	1,2,4-Trimethylbenzene	95-63-6	non_detected	1.13137084989848	6	2018-11-01	25000
FGA20232VB	Auto	1,3-Butadiene	106-99-0	non_detected	1.06066017177982	6	2018-11-01	2000
FGA20232VB	Auto	1,3-Dichlorobenzene	541-73-1	non_detected	0.777817459305202	6	2018-11-01	25000
FGA20232VB	Auto	1,3,5-Trimethylbenzene	108-67-8	non_detected	0.848528137423857	6	2018-11-01	25000
FGA20232VB	Auto	1,4-Dichlorobenzene	106-46-7	non_detected	1.06066017177982	6	2018-11-01	10000
FGA20232VB	Auto	1,4-Dioxane	123-91-1	non_detected	0.700035713374682	6	2018-11-01	20000
FGA20232VB	Auto	2-Butanone (MEK)	78-93-3	non_detected	1.41421356237309	6	2018-11-01	2e+05
FGA20232VB	Auto	2-Hexanone	591-78-6	non_detected	0.608111831820431	6	2018-11-01	1e+05
FGA20232VB	Auto	2-Propanol	67-63-0	non_detected	1.62634559672906	6	2018-11-01	2e+05
FGA20232VB	Auto	2,2,4-Trimethylpentane	540-84-1	non_detected	0.494974746830583	6	2018-11-01	3e+05
FGA20232VB	Auto	4-Ethyltoluene	622-96-8	non_detected	1.27279220613579	6	2018-11-01	NA
FGA20232VB	Auto	4-Methyl-2-pentanone (MIBK)	108-10-1	non_detected	0.919238815542512	6	2018-11-01	20000
FGA20232VB	Auto	Acetone	67-64-1	detected	340	6	2018-11-01	250000
FGA20232VB	Auto	Allyl chloride	107-05-1	non_detected	0.777817459305202	6	2018-11-01	1000
FGA20232VB	Auto	Benzene	71-43-2	non_detected	0.551543289325507	6	2018-11-01	500
FGA20232VB	Auto	Benzyl chloride	100-44-7	non_detected	1.13137084989848	6	2018-11-01	1000
FGA20232VB	Auto	Bromodichloromethane	75-27-4	non_detected	0.459619407771256	6	2018-11-01	NA
FGA20232VB	Auto	Bromoform	75-25-2	non_detected	0.487903679018718	6	2018-11-01	500
FGA20232VB	Auto	Bromomethane	74-83-9	non_detected	2.33345237791561	6	2018-11-01	2e+05
FGA20232VB	Auto	Carbon disulfide	75-15-0	non_detected	0.544472221513642	6	2018-11-01	1000
FGA20232VB	Auto	Carbon tetrachloride	56-23-5	non_detected	0.445477272147525	6	2018-11-01	5000
FGA20232VB	Auto	Chlorobenzene	108-90-7	non_detected	0.445477272147525	6	2018-11-01	10000
FGA20232VB	Auto	Chloroethane	75-00-3	non_detected	2.12132034355964	6	2018-11-01	1e+05
FGA20232VB	Auto	Chloroform	67-66-3	non_detected	0.664680374315355	6	2018-11-01	10000
FGA20232VB	Auto	Chloromethane	74-87-3	non_detected	1.34350288425444	6	2018-11-01	1e+05
FGA20232VB	Auto	cis-1,2-Dichloroethene	156-59-2	non_detected	0.622253967444162	6	2018-11-01	2e+05
FGA20232VB	Auto	cis-1,3-Dichloropropene	10061-01-5	non_detected	0.707106781186547	6	2018-11-01	1000
FGA20232VB	Auto	Cyclohexane	110-82-7	detected	4.9	6	2018-11-01	1e+05
FGA20232VB	Auto	Dibromochloromethane	124-48-1	non_detected	0.551543289325507	6	2018-11-01	NA
FGA20232VB	Auto	Dichlorodifluoromethane	75-71-8	non_detected	0.989949493661166	6	2018-11-01	1e+06
FGA20232VB	Auto	Ethyl acetate	141-78-6	detected	7.3	6	2018-11-01	4e+05
FGA20232VB	Auto	Ethylbenzene	100-41-4	detected	30	6	2018-11-01	20000
FGA20232VB	Auto	Hexachlorobutadiene	87-68-3	non_detected	3.04055915910215	6	2018-11-01	20
FGA20232VB	Auto	Isopropylbenzene	98-82-8	non_detected	0.700035713374682	6	2018-11-01	50000
FGA20232VB	Auto	m,p-Xylene	179601-23-1	detected	97	6	2018-11-01	1e+05
FGA20232VB	Auto	Methyl-t-Butyl Ether (MTBE)	1634-04-4	non_detected	0.848528137423857	6	2018-11-01	50000
FGA20232VB	Auto	Methylene Chloride	75-09-2	non_detected	0.502045814642449	6	2018-11-01	50000
FGA20232VB	Auto	n-Butylbenzene	104-51-8	non_detected	1.20208152801713	6	2018-11-01	10000
FGA20232VB	Auto	n-Heptane	142-82-5	non_detected	0.438406204335659	6	2018-11-01	4e+05
FGA20232VB	Auto	n-Hexane	110-54-3	non_detected	0.523259018078045	6	2018-11-01	50000
FGA20232VB	Auto	n-Nonane	111-84-2	non_detected	0.403050865276332	6	2018-11-01	2e+05
FGA20232VB	Auto	n-Octane	111-65-9	detected	8.5	6	2018-11-01	3e+05
FGA20232VB	Auto	N-Propylbenzene	103-65-1	non_detected	0.410121933088197	6	2018-11-01	NA
FGA20232VB	Auto	Naphthalene	91-20-3	non_detected	3.88908729652601	6	2018-11-01	10000
FGA20232VB	Auto	o-Xylene	95-47-6	detected	25	6	2018-11-01	1e+05
FGA20232VB	Auto	Propene	115-07-1	non_detected	0.692964645562817	6	2018-11-01	5e+05
FGA20232VB	Auto	sec-Butylbenzene	135-98-8	non_detected	0.487903679018718	6	2018-11-01	NA
FGA20232VB	Auto	Styrene	100-42-5	detected	120	6	2018-11-01	20000
FGA20232VB	Auto	tert-Butylbenzene	98-06-6	non_detected	0.473761543394987	6	2018-11-01	10000
FGA20232VB	Auto	Tetrachloroethene	127-18-4	non_detected	0.353553390593274	6	2018-11-01	25000
FGA20232VB	Auto	Tetrahydrofuran	109-99-9	non_detected	1.48492424049175	6	2018-11-01	50000
FGA20232VB	Auto	Toluene	108-88-3	detected	120	6	2018-11-01	20000
FGA20232VB	Auto	trans-1,2-Dichloroethene	156-60-5	non_detected	0.700035713374682	6	2018-11-01	2e+05
FGA20232VB	Auto	trans-1,3-Dichloropropene	10061-02-6	non_detected	0.615182899632296	6	2018-11-01	1000
FGA20232VB	Auto	Trichloroethene	79-01-6	non_detected	0.707106781186547	6	2018-11-01	10000
FGA20232VB	Auto	Trichlorofluoromethane	75-69-4	non_detected	1.34350288425444	6	2018-11-01	1e+06
FGA20232VB	Auto	Vinyl acetate	108-05-4	non_detected	0.989949493661166	6	2018-11-01	10000
FGA20232VB	Auto	Vinyl bromide	593-60-2	non_detected	1.76776695296637	6	2018-11-01	500
FGA20232VB	Auto	Vinyl chloride	75-01-4	non_detected	0.848528137423857	6	2018-11-01	1000
FGA20232VB	Auto	1,1-Dichloroethane	75-34-3	non_detected	4.66690475583121	5	2018-11-02	1e+05
FGA20232VB	Auto	1,1,1-Trichloroethane	71-55-6	non_detected	4.17193000900063	5	2018-11-02	10000
FGA20232VB	Auto	1,1,2-Trichloro-1,2,2-trifluoroethane	76-13-1	non_detected	10.6066017177982	5	2018-11-02	1e+06
FGA20232VB	Auto	1,1,2-Trichloroethane	79-00-5	non_detected	4.31335136523794	5	2018-11-02	10000
FGA20232VB	Auto	1,1,2,2-Tetrachloroethane	79-34-5	non_detected	4.45477272147525	5	2018-11-02	1000
FGA20232VB	Auto	1,2-Dibromoethane (EDB)	106-93-4	non_detected	4.80832611206852	5	2018-11-02	20000
FGA20232VB	Auto	1,2-Dichloro-1,1,2,2-tetrafluoroethane	76-14-2	non_detected	9.89949493661167	5	2018-11-02	1e+06
FGA20232VB	Auto	1,2-Dichlorobenzene	95-50-1	non_detected	8.48528137423857	5	2018-11-02	25000
FGA20232VB	Auto	1,2-Dichloroethane	107-06-2	non_detected	5.65685424949238	5	2018-11-02	1e+05
FGA20232VB	Auto	1,2-Dichloropropane	78-87-5	non_detected	15.556349186104	5	2018-11-02	10000
FGA20232VB	Auto	1,2,4-Trichlorobenzene	120-82-1	non_detected	27.5771644662754	5	2018-11-02	2000
FGA20232VB	Auto	1,2,4-Trimethylbenzene	95-63-6	non_detected	10.6066017177982	5	2018-11-02	25000
FGA20232VB	Auto	1,3-Butadiene	106-99-0	non_detected	9.89949493661167	5	2018-11-02	2000
FGA20232VB	Auto	1,3-Dichlorobenzene	541-73-1	non_detected	7.07106781186547	5	2018-11-02	25000
FGA20232VB	Auto	1,3,5-Trimethylbenzene	108-67-8	non_detected	7.77817459305202	5	2018-11-02	25000
FGA20232VB	Auto	1,4-Dichlorobenzene	106-46-7	non_detected	9.89949493661167	5	2018-11-02	10000
FGA20232VB	Auto	1,4-Dioxane	123-91-1	non_detected	6.50538238691624	5	2018-11-02	20000
FGA20232VB	Auto	2-Butanone (MEK)	78-93-3	non_detected	12.7279220613579	5	2018-11-02	2e+05
FGA20232VB	Auto	2-Hexanone	591-78-6	non_detected	5.58614357137373	5	2018-11-02	1e+05
FGA20232VB	Auto	2-Propanol	67-63-0	non_detected	14.8492424049175	5	2018-11-02	2e+05
FGA20232VB	Auto	2,2,4-Trimethylpentane	540-84-1	non_detected	4.59619407771256	5	2018-11-02	3e+05
FGA20232VB	Auto	4-Ethyltoluene	622-96-8	non_detected	12.0208152801713	5	2018-11-02	NA
FGA20232VB	Auto	4-Methyl-2-pentanone (MIBK)	108-10-1	detected	45	5	2018-11-02	20000
FGA20232VB	Auto	Acetone	67-64-1	detected	1900	5	2018-11-02	250000
FGA20232VB	Auto	Allyl chloride	107-05-1	non_detected	7.07106781186547	5	2018-11-02	1000
FGA20232VB	Auto	Benzene	71-43-2	non_detected	5.09116882454314	5	2018-11-02	500
FGA20232VB	Auto	Benzyl chloride	100-44-7	non_detected	10.6066017177982	5	2018-11-02	1000
FGA20232VB	Auto	Bromodichloromethane	75-27-4	non_detected	4.24264068711928	5	2018-11-02	NA
FGA20232VB	Auto	Bromoform	75-25-2	non_detected	4.5254833995939	5	2018-11-02	500
FGA20232VB	Auto	Bromomethane	74-83-9	non_detected	21.920310216783	5	2018-11-02	2e+05
FGA20232VB	Auto	Carbon disulfide	75-15-0	non_detected	5.02045814642449	5	2018-11-02	1000
FGA20232VB	Auto	Carbon tetrachloride	56-23-5	non_detected	4.10121933088198	5	2018-11-02	5000
FGA20232VB	Auto	Chlorobenzene	108-90-7	non_detected	4.10121933088198	5	2018-11-02	10000
FGA20232VB	Auto	Chloroethane	75-00-3	non_detected	19.7989898732233	5	2018-11-02	1e+05
FGA20232VB	Auto	Chloroform	67-66-3	non_detected	6.15182899632296	5	2018-11-02	10000
FGA20232VB	Auto	Chloromethane	74-87-3	non_detected	12.7279220613579	5	2018-11-02	1e+05
FGA20232VB	Auto	cis-1,2-Dichloroethene	156-59-2	non_detected	5.72756492761103	5	2018-11-02	2e+05
FGA20232VB	Auto	cis-1,3-Dichloropropene	10061-01-5	non_detected	6.7175144212722	5	2018-11-02	1000
FGA20232VB	Auto	Cyclohexane	110-82-7	non_detected	5.44472221513642	5	2018-11-02	1e+05
FGA20232VB	Auto	Dibromochloromethane	124-48-1	non_detected	5.09116882454314	5	2018-11-02	NA
FGA20232VB	Auto	Dichlorodifluoromethane	75-71-8	non_detected	9.19238815542512	5	2018-11-02	1e+06
FGA20232VB	Auto	Ethyl acetate	141-78-6	non_detected	11.3137084989848	5	2018-11-02	4e+05
FGA20232VB	Auto	Ethylbenzene	100-41-4	detected	54	5	2018-11-02	20000
FGA20232VB	Auto	Hexachlorobutadiene	87-68-3	non_detected	27.5771644662754	5	2018-11-02	20
FGA20232VB	Auto	Isopropylbenzene	98-82-8	non_detected	6.43467170879758	5	2018-11-02	50000
FGA20232VB	Auto	m,p-Xylene	179601-23-1	detected	160	5	2018-11-02	1e+05
FGA20232VB	Auto	Methyl-t-Butyl Ether (MTBE)	1634-04-4	non_detected	7.77817459305202	5	2018-11-02	50000
FGA20232VB	Auto	Methylene Chloride	75-09-2	non_detected	4.66690475583121	5	2018-11-02	50000
FGA20232VB	Auto	n-Butylbenzene	104-51-8	non_detected	11.3137084989848	5	2018-11-02	10000
FGA20232VB	Auto	n-Heptane	142-82-5	non_detected	4.03050865276332	5	2018-11-02	4e+05
FGA20232VB	Auto	n-Hexane	110-54-3	non_detected	4.80832611206852	5	2018-11-02	50000
FGA20232VB	Auto	n-Nonane	111-84-2	detected	120	5	2018-11-02	2e+05
FGA20232VB	Auto	n-Octane	111-65-9	detected	81	5	2018-11-02	3e+05
FGA20232VB	Auto	N-Propylbenzene	103-65-1	non_detected	3.81837661840736	5	2018-11-02	NA
FGA20232VB	Auto	Naphthalene	91-20-3	non_detected	36.0624458405139	5	2018-11-02	10000
FGA20232VB	Auto	o-Xylene	95-47-6	detected	51	5	2018-11-02	1e+05
FGA20232VB	Auto	Propene	115-07-1	non_detected	6.36396103067893	5	2018-11-02	5e+05
FGA20232VB	Auto	sec-Butylbenzene	135-98-8	non_detected	4.5254833995939	5	2018-11-02	NA
FGA20232VB	Auto	Styrene	100-42-5	non_detected	3.81837661840736	5	2018-11-02	20000
FGA20232VB	Auto	tert-Butylbenzene	98-06-6	non_detected	4.38406204335659	5	2018-11-02	10000
FGA20232VB	Auto	Tetrachloroethene	127-18-4	non_detected	3.32340187157677	5	2018-11-02	25000
FGA20232VB	Auto	Tetrahydrofuran	109-99-9	non_detected	13.4350288425444	5	2018-11-02	50000
FGA20232VB	Auto	Toluene	108-88-3	detected	2000	5	2018-11-02	20000
FGA20232VB	Auto	trans-1,2-Dichloroethene	156-60-5	non_detected	6.43467170879758	5	2018-11-02	2e+05
FGA20232VB	Auto	trans-1,3-Dichloropropene	10061-02-6	non_detected	5.65685424949238	5	2018-11-02	1000
FGA20232VB	Auto	Trichloroethene	79-01-6	non_detected	6.78822509939086	5	2018-11-02	10000
FGA20232VB	Auto	Trichlorofluoromethane	75-69-4	non_detected	12.7279220613579	5	2018-11-02	1e+06
FGA20232VB	Auto	Vinyl acetate	108-05-4	non_detected	9.19238815542512	5	2018-11-02	10000
FGA20232VB	Auto	Vinyl bromide	593-60-2	non_detected	16.2634559672906	5	2018-11-02	500
FGA20232VB	Auto	Vinyl chloride	75-01-4	non_detected	7.77817459305202	5	2018-11-02	1000
FGA20232VB	Auto	1,1-Dichloroethane	75-34-3	non_detected	0.254558441227157	6	2018-11-02	1e+05
FGA20232VB	Auto	1,1,1-Trichloroethane	71-55-6	non_detected	0.233345237791561	6	2018-11-02	10000
FGA20232VB	Auto	1,1,2-Trichloro-1,2,2-trifluoroethane	76-13-1	non_detected	0.579827560572969	6	2018-11-02	1e+06
FGA20232VB	Auto	1,1,2-Trichloroethane	79-00-5	non_detected	0.240416305603426	6	2018-11-02	10000
FGA20232VB	Auto	1,1,2,2-Tetrachloroethane	79-34-5	non_detected	0.247487373415292	6	2018-11-02	1000
FGA20232VB	Auto	1,2-Dibromoethane (EDB)	106-93-4	non_detected	0.268700576850888	6	2018-11-02	20000
FGA20232VB	Auto	1,2-Dichloro-1,1,2,2-tetrafluoroethane	76-14-2	non_detected	0.551543289325507	6	2018-11-02	1e+06
FGA20232VB	Auto	1,2-Dichlorobenzene	95-50-1	non_detected	0.459619407771256	6	2018-11-02	25000
FGA20232VB	Auto	1,2-Dichloroethane	107-06-2	non_detected	0.311126983722081	6	2018-11-02	1e+05
FGA20232VB	Auto	1,2-Dichloropropane	78-87-5	non_detected	0.848528137423857	6	2018-11-02	10000
FGA20232VB	Auto	1,2,4-Trichlorobenzene	120-82-1	non_detected	1.5556349186104	6	2018-11-02	2000
FGA20232VB	Auto	1,2,4-Trimethylbenzene	95-63-6	non_detected	0.572756492761104	6	2018-11-02	25000
FGA20232VB	Auto	1,3-Butadiene	106-99-0	non_detected	0.537401153701776	6	2018-11-02	2000
FGA20232VB	Auto	1,3-Dichlorobenzene	541-73-1	non_detected	0.388908729652601	6	2018-11-02	25000
FGA20232VB	Auto	1,3,5-Trimethylbenzene	108-67-8	non_detected	0.445477272147525	6	2018-11-02	25000
FGA20232VB	Auto	1,4-Dichlorobenzene	106-46-7	non_detected	0.530330085889911	6	2018-11-02	10000
FGA20232VB	Auto	1,4-Dioxane	123-91-1	non_detected	0.360624458405139	6	2018-11-02	20000
FGA20232VB	Auto	2-Butanone (MEK)	78-93-3	non_detected	0.707106781186547	6	2018-11-02	2e+05
FGA20232VB	Auto	2-Hexanone	591-78-6	non_detected	0.311126983722081	6	2018-11-02	1e+05
FGA20232VB	Auto	2-Propanol	67-63-0	non_detected	0.848528137423857	6	2018-11-02	2e+05
FGA20232VB	Auto	2,2,4-Trimethylpentane	540-84-1	non_detected	0.254558441227157	6	2018-11-02	3e+05
FGA20232VB	Auto	4-Ethyltoluene	622-96-8	non_detected	0.664680374315355	6	2018-11-02	NA
FGA20232VB	Auto	4-Methyl-2-pentanone (MIBK)	108-10-1	non_detected	0.480832611206852	6	2018-11-02	20000
FGA20232VB	Auto	Acetone	67-64-1	detected	160	6	2018-11-02	250000
FGA20232VB	Auto	Allyl chloride	107-05-1	non_detected	0.395979797464467	6	2018-11-02	1000
FGA20232VB	Auto	Benzene	71-43-2	non_detected	0.282842712474619	6	2018-11-02	500
FGA20232VB	Auto	Benzyl chloride	100-44-7	non_detected	0.579827560572969	6	2018-11-02	1000
FGA20232VB	Auto	Bromodichloromethane	75-27-4	non_detected	0.233345237791561	6	2018-11-02	NA
FGA20232VB	Auto	Bromoform	75-25-2	non_detected	0.247487373415292	6	2018-11-02	500
FGA20232VB	Auto	Bromomethane	74-83-9	non_detected	1.20208152801713	6	2018-11-02	2e+05
FGA20232VB	Auto	Carbon disulfide	75-15-0	non_detected	0.275771644662754	6	2018-11-02	1000
FGA20232VB	Auto	Carbon tetrachloride	56-23-5	non_detected	0.226274169979695	6	2018-11-02	5000
FGA20232VB	Auto	Chlorobenzene	108-90-7	non_detected	0.226274169979695	6	2018-11-02	10000
FGA20232VB	Auto	Chloroethane	75-00-3	non_detected	1.06066017177982	6	2018-11-02	1e+05
FGA20232VB	Auto	Chloroform	67-66-3	non_detected	0.339411254969543	6	2018-11-02	10000
FGA20232VB	Auto	Chloromethane	74-87-3	non_detected	0.700035713374682	6	2018-11-02	1e+05
FGA20232VB	Auto	cis-1,2-Dichloroethene	156-59-2	non_detected	0.318198051533946	6	2018-11-02	2e+05
FGA20232VB	Auto	cis-1,3-Dichloropropene	10061-01-5	non_detected	0.367695526217005	6	2018-11-02	1000
FGA20232VB	Auto	Cyclohexane	110-82-7	detected	4	6	2018-11-02	1e+05
FGA20232VB	Auto	Dibromochloromethane	124-48-1	non_detected	0.282842712474619	6	2018-11-02	NA
FGA20232VB	Auto	Dichlorodifluoromethane	75-71-8	non_detected	0.51618795026618	6	2018-11-02	1e+06
FGA20232VB	Auto	Ethyl acetate	141-78-6	detected	5.6	6	2018-11-02	4e+05
FGA20232VB	Auto	Ethylbenzene	100-41-4	detected	2.2	6	2018-11-02	20000
FGA20232VB	Auto	Hexachlorobutadiene	87-68-3	non_detected	1.5556349186104	6	2018-11-02	20
FGA20232VB	Auto	Isopropylbenzene	98-82-8	non_detected	0.353553390593274	6	2018-11-02	50000
FGA20232VB	Auto	m,p-Xylene	179601-23-1	detected	7.5	6	2018-11-02	1e+05
FGA20232VB	Auto	Methyl-t-Butyl Ether (MTBE)	1634-04-4	non_detected	0.424264068711928	6	2018-11-02	50000
FGA20232VB	Auto	Methylene Chloride	75-09-2	non_detected	0.254558441227157	6	2018-11-02	50000
FGA20232VB	Auto	n-Butylbenzene	104-51-8	non_detected	0.622253967444162	6	2018-11-02	10000
FGA20232VB	Auto	n-Heptane	142-82-5	non_detected	0.226274169979695	6	2018-11-02	4e+05
FGA20232VB	Auto	n-Hexane	110-54-3	non_detected	0.268700576850888	6	2018-11-02	50000
FGA20232VB	Auto	n-Nonane	111-84-2	non_detected	0.205060966544099	6	2018-11-02	2e+05
FGA20232VB	Auto	n-Octane	111-65-9	detected	4.8	6	2018-11-02	3e+05
FGA20232VB	Auto	N-Propylbenzene	103-65-1	non_detected	0.212132034355964	6	2018-11-02	NA
FGA20232VB	Auto	Naphthalene	91-20-3	non_detected	1.97989898732233	6	2018-11-02	10000
FGA20232VB	Auto	o-Xylene	95-47-6	detected	2.3	6	2018-11-02	1e+05
FGA20232VB	Auto	Propene	115-07-1	non_detected	0.353553390593274	6	2018-11-02	5e+05
FGA20232VB	Auto	sec-Butylbenzene	135-98-8	non_detected	0.247487373415292	6	2018-11-02	NA
FGA20232VB	Auto	Styrene	100-42-5	non_detected	0.212132034355964	6	2018-11-02	20000
FGA20232VB	Auto	tert-Butylbenzene	98-06-6	non_detected	0.240416305603426	6	2018-11-02	10000
FGA20232VB	Auto	Tetrachloroethene	127-18-4	non_detected	0.183847763108502	6	2018-11-02	25000
FGA20232VB	Auto	Tetrahydrofuran	109-99-9	non_detected	0.777817459305202	6	2018-11-02	50000
FGA20232VB	Auto	Toluene	108-88-3	detected	84	6	2018-11-02	20000
FGA20232VB	Auto	trans-1,2-Dichloroethene	156-60-5	non_detected	0.353553390593274	6	2018-11-02	2e+05
FGA20232VB	Auto	trans-1,3-Dichloropropene	10061-02-6	non_detected	0.311126983722081	6	2018-11-02	1000
FGA20232VB	Auto	Trichloroethene	79-01-6	non_detected	0.37476659402887	6	2018-11-02	10000
FGA20232VB	Auto	Trichlorofluoromethane	75-69-4	non_detected	0.692964645562817	6	2018-11-02	1e+06
FGA20232VB	Auto	Vinyl acetate	108-05-4	non_detected	0.51618795026618	6	2018-11-02	10000
FGA20232VB	Auto	Vinyl bromide	593-60-2	non_detected	0.919238815542512	6	2018-11-02	500
FGA20232VB	Auto	Vinyl chloride	75-01-4	non_detected	0.424264068711928	6	2018-11-02	1000
WQH07480IO	Beauty	1,1-Dichloroethane	75-34-3	non_detected	0.0134350288425444	2	2018-06-29	1e+05
WQH07480IO	Beauty	1,1,1-Trichloroethane	71-55-6	non_detected	0.00848528137423857	2	2018-06-29	10000
WQH07480IO	Beauty	1,1,2-Trichloro-1,2,2-trifluoroethane	76-13-1	non_detected	0.00700035713374682	2	2018-06-29	1e+06
WQH07480IO	Beauty	1,1,2-Trichloroethane	79-00-5	non_detected	0.00700035713374682	2	2018-06-29	10000
WQH07480IO	Beauty	1,1,2,2-Tetrachloroethane	79-34-5	non_detected	0.00777817459305202	2	2018-06-29	1000
WQH07480IO	Beauty	1,2-Dibromoethane (EDB)	106-93-4	non_detected	0.00572756492761103	2	2018-06-29	20000
WQH07480IO	Beauty	1,2-Dichloro-1,1,2,2-tetrafluoroethane	76-14-2	non_detected	0.00848528137423857	2	2018-06-29	1e+06
WQH07480IO	Beauty	1,2-Dichlorobenzene	95-50-1	non_detected	0.00919238815542512	2	2018-06-29	25000
WQH07480IO	Beauty	1,2-Dichloroethane	107-06-2	non_detected	0.0106066017177982	2	2018-06-29	1e+05
WQH07480IO	Beauty	1,2-Dichloropropane	78-87-5	non_detected	0.00989949493661166	2	2018-06-29	10000
WQH07480IO	Beauty	1,2,4-Trichlorobenzene	120-82-1	non_detected	0.0127279220613579	2	2018-06-29	2000
WQH07480IO	Beauty	1,2,4-Trimethylbenzene	95-63-6	detected	16	2	2018-06-29	25000
WQH07480IO	Beauty	1,3-Butadiene	106-99-0	non_detected	0.0282842712474619	2	2018-06-29	2000
WQH07480IO	Beauty	1,3-Dichlorobenzene	541-73-1	non_detected	0.00919238815542512	2	2018-06-29	25000
WQH07480IO	Beauty	1,3,5-Trimethylbenzene	108-67-8	detected	6.2	2	2018-06-29	25000
WQH07480IO	Beauty	1,4-Dichlorobenzene	106-46-7	detected	0.25	2	2018-06-29	10000
WQH07480IO	Beauty	1,4-Dioxane	123-91-1	non_detected	0.0120208152801713	2	2018-06-29	20000
WQH07480IO	Beauty	2-Butanone (MEK)	78-93-3	detected	1.6	2	2018-06-29	2e+05
WQH07480IO	Beauty	2-Hexanone	591-78-6	non_detected	0.0113137084989848	2	2018-06-29	1e+05
WQH07480IO	Beauty	2-Propanol	67-63-0	detected	3600	2	2018-06-29	2e+05
WQH07480IO	Beauty	2,2,4-Trimethylpentane	540-84-1	non_detected	0.0120208152801713	2	2018-06-29	3e+05
WQH07480IO	Beauty	4-Ethyltoluene	622-96-8	detected	7.3	2	2018-06-29	NA
WQH07480IO	Beauty	4-Methyl-2-pentanone (MIBK)	108-10-1	non_detected	0.0127279220613579	2	2018-06-29	20000
WQH07480IO	Beauty	Acetone	67-64-1	detected	83	2	2018-06-29	250000
WQH07480IO	Beauty	Allyl chloride	107-05-1	non_detected	0.0162634559672906	2	2018-06-29	1000
WQH07480IO	Beauty	Benzene	71-43-2	non_detected	0.0169705627484771	2	2018-06-29	500
WQH07480IO	Beauty	Benzyl chloride	100-44-7	non_detected	0.0162634559672906	2	2018-06-29	1000
WQH07480IO	Beauty	Bromodichloromethane	75-27-4	non_detected	0.00777817459305202	2	2018-06-29	NA
WQH07480IO	Beauty	Bromoform	75-25-2	non_detected	0.00777817459305202	2	2018-06-29	500
WQH07480IO	Beauty	Bromomethane	74-83-9	non_detected	0.0134350288425444	2	2018-06-29	2e+05
WQH07480IO	Beauty	Carbon disulfide	75-15-0	detected	0.49	2	2018-06-29	1000
WQH07480IO	Beauty	Carbon tetrachloride	56-23-5	non_detected	0.00848528137423857	2	2018-06-29	5000
WQH07480IO	Beauty	Chlorobenzene	108-90-7	non_detected	0.0106066017177982	2	2018-06-29	10000
WQH07480IO	Beauty	Chloroethane	75-00-3	non_detected	0.0176776695296637	2	2018-06-29	1e+05
WQH07480IO	Beauty	Chloroform	67-66-3	non_detected	0.0106066017177982	2	2018-06-29	10000
WQH07480IO	Beauty	Chloromethane	74-87-3	non_detected	0.029698484809835	2	2018-06-29	1e+05
WQH07480IO	Beauty	cis-1,2-Dichloroethene	156-59-2	non_detected	0.0134350288425444	2	2018-06-29	2e+05
WQH07480IO	Beauty	cis-1,3-Dichloropropene	10061-01-5	non_detected	0.0127279220613579	2	2018-06-29	1000
WQH07480IO	Beauty	Cyclohexane	110-82-7	non_detected	0.0311126983722081	2	2018-06-29	1e+05
WQH07480IO	Beauty	Dibromochloromethane	124-48-1	non_detected	0.00579827560572969	2	2018-06-29	NA
WQH07480IO	Beauty	Dichlorodifluoromethane	75-71-8	detected	0.23	2	2018-06-29	1e+06
WQH07480IO	Beauty	Ethyl acetate	141-78-6	detected	0.93	2	2018-06-29	4e+05
WQH07480IO	Beauty	Ethylbenzene	100-41-4	non_detected	0.0120208152801713	2	2018-06-29	20000
WQH07480IO	Beauty	Hexachlorobutadiene	87-68-3	non_detected	0.00707106781186547	2	2018-06-29	20
WQH07480IO	Beauty	Isopropylbenzene	98-82-8	detected	0.89	2	2018-06-29	50000
WQH07480IO	Beauty	m,p-Xylene	179601-23-1	non_detected	0.0226274169979695	2	2018-06-29	1e+05
WQH07480IO	Beauty	Methyl-t-Butyl Ether (MTBE)	1634-04-4	non_detected	0.0120208152801713	2	2018-06-29	50000
WQH07480IO	Beauty	Methylene Chloride	75-09-2	non_detected	0.0304055915910215	2	2018-06-29	50000
WQH07480IO	Beauty	n-Butylbenzene	104-51-8	non_detected	0.00989949493661166	2	2018-06-29	10000
WQH07480IO	Beauty	n-Heptane	142-82-5	non_detected	0.0148492424049175	2	2018-06-29	4e+05
WQH07480IO	Beauty	n-Hexane	110-54-3	non_detected	0.021920310216783	2	2018-06-29	50000
WQH07480IO	Beauty	n-Nonane	111-84-2	non_detected	0.0120208152801713	2	2018-06-29	2e+05
WQH07480IO	Beauty	n-Octane	111-65-9	non_detected	0.0183847763108502	2	2018-06-29	3e+05
WQH07480IO	Beauty	N-Propylbenzene	103-65-1	detected	4.5	2	2018-06-29	NA
WQH07480IO	Beauty	Naphthalene	91-20-3	detected	0.2	2	2018-06-29	10000
WQH07480IO	Beauty	o-Xylene	95-47-6	detected	0.53	2	2018-06-29	1e+05
WQH07480IO	Beauty	Propene	115-07-1	non_detected	2.68700576850888	2	2018-06-29	5e+05
WQH07480IO	Beauty	sec-Butylbenzene	135-98-8	non_detected	0.00919238815542512	2	2018-06-29	NA
WQH07480IO	Beauty	Styrene	100-42-5	non_detected	0.0141421356237309	2	2018-06-29	20000
WQH07480IO	Beauty	tert-Butylbenzene	98-06-6	non_detected	0.0106066017177982	2	2018-06-29	10000
WQH07480IO	Beauty	Tetrachloroethene	127-18-4	detected	0.81	2	2018-06-29	25000
WQH07480IO	Beauty	Tetrahydrofuran	109-99-9	detected	2.4	2	2018-06-29	50000
WQH07480IO	Beauty	Toluene	108-88-3	detected	0.39	2	2018-06-29	20000
WQH07480IO	Beauty	trans-1,2-Dichloroethene	156-60-5	non_detected	0.0134350288425444	2	2018-06-29	2e+05
WQH07480IO	Beauty	trans-1,3-Dichloropropene	10061-02-6	non_detected	0.0169705627484771	2	2018-06-29	1000
WQH07480IO	Beauty	Trichloroethene	79-01-6	non_detected	0.00919238815542512	2	2018-06-29	10000
WQH07480IO	Beauty	Trichlorofluoromethane	75-69-4	detected	0.23	2	2018-06-29	1e+06
WQH07480IO	Beauty	Vinyl acetate	108-05-4	non_detected	0.240416305603426	2	2018-06-29	10000
WQH07480IO	Beauty	Vinyl bromide	593-60-2	non_detected	0.0339411254969543	2	2018-06-29	500
WQH07480IO	Beauty	Vinyl chloride	75-01-4	non_detected	0.015556349186104	2	2018-06-29	1000
MMV10495YY	Beauty	1,1-Dichloroethane	75-34-3	non_detected	0.0141421356237309	2	2018-06-27	1e+05
MMV10495YY	Beauty	1,1,1-Trichloroethane	71-55-6	non_detected	0.00848528137423857	2	2018-06-27	10000
MMV10495YY	Beauty	1,1,2-Trichloro-1,2,2-trifluoroethane	76-13-1	non_detected	0.00707106781186547	2	2018-06-27	1e+06
MMV10495YY	Beauty	1,1,2-Trichloroethane	79-00-5	non_detected	0.00707106781186547	2	2018-06-27	10000
MMV10495YY	Beauty	1,1,2,2-Tetrachloroethane	79-34-5	non_detected	0.00777817459305202	2	2018-06-27	1000
MMV10495YY	Beauty	1,2-Dibromoethane (EDB)	106-93-4	non_detected	0.00586898628384834	2	2018-06-27	20000
MMV10495YY	Beauty	1,2-Dichloro-1,1,2,2-tetrafluoroethane	76-14-2	non_detected	0.00848528137423857	2	2018-06-27	1e+06
MMV10495YY	Beauty	1,2-Dichlorobenzene	95-50-1	non_detected	0.00989949493661166	2	2018-06-27	25000
MMV10495YY	Beauty	1,2-Dichloroethane	107-06-2	non_detected	0.0106066017177982	2	2018-06-27	1e+05
MMV10495YY	Beauty	1,2-Dichloropropane	78-87-5	non_detected	0.0106066017177982	2	2018-06-27	10000
MMV10495YY	Beauty	1,2,4-Trichlorobenzene	120-82-1	non_detected	0.0127279220613579	2	2018-06-27	2000
MMV10495YY	Beauty	1,2,4-Trimethylbenzene	95-63-6	non_detected	0.0113137084989848	2	2018-06-27	25000
MMV10495YY	Beauty	1,3-Butadiene	106-99-0	non_detected	0.0289913780286484	2	2018-06-27	2000
MMV10495YY	Beauty	1,3-Dichlorobenzene	541-73-1	non_detected	0.00989949493661166	2	2018-06-27	25000
MMV10495YY	Beauty	1,3,5-Trimethylbenzene	108-67-8	non_detected	0.0113137084989848	2	2018-06-27	25000
MMV10495YY	Beauty	1,4-Dichlorobenzene	106-46-7	non_detected	0.00989949493661166	2	2018-06-27	10000
MMV10495YY	Beauty	1,4-Dioxane	123-91-1	non_detected	0.0127279220613579	2	2018-06-27	20000
MMV10495YY	Beauty	2-Butanone (MEK)	78-93-3	detected	0.43	2	2018-06-27	2e+05
MMV10495YY	Beauty	2-Hexanone	591-78-6	non_detected	0.0120208152801713	2	2018-06-27	1e+05
MMV10495YY	Beauty	2-Propanol	67-63-0	detected	5.6	2	2018-06-27	2e+05
MMV10495YY	Beauty	2,2,4-Trimethylpentane	540-84-1	non_detected	0.0127279220613579	2	2018-06-27	3e+05
MMV10495YY	Beauty	4-Ethyltoluene	622-96-8	non_detected	0.0127279220613579	2	2018-06-27	NA
MMV10495YY	Beauty	4-Methyl-2-pentanone (MIBK)	108-10-1	non_detected	0.0127279220613579	2	2018-06-27	20000
MMV10495YY	Beauty	Acetone	67-64-1	detected	12	2	2018-06-27	250000
MMV10495YY	Beauty	Allyl chloride	107-05-1	non_detected	0.0169705627484771	2	2018-06-27	1000
MMV10495YY	Beauty	Benzene	71-43-2	non_detected	0.0176776695296637	2	2018-06-27	500
MMV10495YY	Beauty	Benzyl chloride	100-44-7	non_detected	0.0169705627484771	2	2018-06-27	1000
MMV10495YY	Beauty	Bromodichloromethane	75-27-4	non_detected	0.00848528137423857	2	2018-06-27	NA
MMV10495YY	Beauty	Bromoform	75-25-2	non_detected	0.00777817459305202	2	2018-06-27	500
MMV10495YY	Beauty	Bromomethane	74-83-9	non_detected	0.0141421356237309	2	2018-06-27	2e+05
MMV10495YY	Beauty	Carbon disulfide	75-15-0	non_detected	0.037476659402887	2	2018-06-27	1000
MMV10495YY	Beauty	Carbon tetrachloride	56-23-5	non_detected	0.00848528137423857	2	2018-06-27	5000
MMV10495YY	Beauty	Chlorobenzene	108-90-7	non_detected	0.0113137084989848	2	2018-06-27	10000
MMV10495YY	Beauty	Chloroethane	75-00-3	non_detected	0.0183847763108502	2	2018-06-27	1e+05
MMV10495YY	Beauty	Chloroform	67-66-3	non_detected	0.0106066017177982	2	2018-06-27	10000
MMV10495YY	Beauty	Chloromethane	74-87-3	non_detected	0.0304055915910215	2	2018-06-27	1e+05
MMV10495YY	Beauty	cis-1,2-Dichloroethene	156-59-2	non_detected	0.0134350288425444	2	2018-06-27	2e+05
MMV10495YY	Beauty	cis-1,3-Dichloropropene	10061-01-5	non_detected	0.0134350288425444	2	2018-06-27	1000
MMV10495YY	Beauty	Cyclohexane	110-82-7	non_detected	0.0318198051533946	2	2018-06-27	1e+05
MMV10495YY	Beauty	Dibromochloromethane	124-48-1	non_detected	0.00601040764008565	2	2018-06-27	NA
MMV10495YY	Beauty	Dichlorodifluoromethane	75-71-8	detected	0.31	2	2018-06-27	1e+06
MMV10495YY	Beauty	Ethyl acetate	141-78-6	non_detected	0.0565685424949238	2	2018-06-27	4e+05
MMV10495YY	Beauty	Ethylbenzene	100-41-4	non_detected	0.0127279220613579	2	2018-06-27	20000
MMV10495YY	Beauty	Hexachlorobutadiene	87-68-3	non_detected	0.00777817459305202	2	2018-06-27	20
MMV10495YY	Beauty	Isopropylbenzene	98-82-8	non_detected	0.0113137084989848	2	2018-06-27	50000
MMV10495YY	Beauty	m,p-Xylene	179601-23-1	non_detected	0.0233345237791561	2	2018-06-27	1e+05
MMV10495YY	Beauty	Methyl-t-Butyl Ether (MTBE)	1634-04-4	non_detected	0.0127279220613579	2	2018-06-27	50000
MMV10495YY	Beauty	Methylene Chloride	75-09-2	non_detected	0.0311126983722081	2	2018-06-27	50000
MMV10495YY	Beauty	n-Butylbenzene	104-51-8	non_detected	0.00989949493661166	2	2018-06-27	10000
MMV10495YY	Beauty	n-Heptane	142-82-5	non_detected	0.0148492424049175	2	2018-06-27	4e+05
MMV10495YY	Beauty	n-Hexane	110-54-3	detected	0.63	2	2018-06-27	50000
MMV10495YY	Beauty	n-Nonane	111-84-2	non_detected	0.0120208152801713	2	2018-06-27	2e+05
MMV10495YY	Beauty	n-Octane	111-65-9	non_detected	0.0183847763108502	2	2018-06-27	3e+05
MMV10495YY	Beauty	N-Propylbenzene	103-65-1	non_detected	0.0113137084989848	2	2018-06-27	NA
MMV10495YY	Beauty	Naphthalene	91-20-3	non_detected	0.0183847763108502	2	2018-06-27	10000
MMV10495YY	Beauty	o-Xylene	95-47-6	non_detected	0.0127279220613579	2	2018-06-27	1e+05
MMV10495YY	Beauty	Propene	115-07-1	detected	2.8	2	2018-06-27	5e+05
MMV10495YY	Beauty	sec-Butylbenzene	135-98-8	non_detected	0.00989949493661166	2	2018-06-27	NA
MMV10495YY	Beauty	Styrene	100-42-5	non_detected	0.0148492424049175	2	2018-06-27	20000
MMV10495YY	Beauty	tert-Butylbenzene	98-06-6	non_detected	0.0106066017177982	2	2018-06-27	10000
MMV10495YY	Beauty	Tetrachloroethene	127-18-4	non_detected	0.00707106781186547	2	2018-06-27	25000
MMV10495YY	Beauty	Tetrahydrofuran	109-99-9	non_detected	0.0162634559672906	2	2018-06-27	50000
MMV10495YY	Beauty	Toluene	108-88-3	detected	0.31	2	2018-06-27	20000
MMV10495YY	Beauty	trans-1,2-Dichloroethene	156-60-5	non_detected	0.0134350288425444	2	2018-06-27	2e+05
MMV10495YY	Beauty	trans-1,3-Dichloropropene	10061-02-6	non_detected	0.0176776695296637	2	2018-06-27	1000
MMV10495YY	Beauty	Trichloroethene	79-01-6	non_detected	0.00989949493661166	2	2018-06-27	10000
MMV10495YY	Beauty	Trichlorofluoromethane	75-69-4	detected	0.14	2	2018-06-27	1e+06
MMV10495YY	Beauty	Vinyl acetate	108-05-4	non_detected	0.247487373415292	2	2018-06-27	10000
MMV10495YY	Beauty	Vinyl bromide	593-60-2	non_detected	0.0346482322781408	2	2018-06-27	500
MMV10495YY	Beauty	Vinyl chloride	75-01-4	non_detected	0.0162634559672906	2	2018-06-27	1000
ZUR95560TP	Beauty	1,1-Dichloroethane	75-34-3	non_detected	0.0134350288425444	2	2018-07-05	1e+05
ZUR95560TP	Beauty	1,1,1-Trichloroethane	71-55-6	non_detected	0.00848528137423857	2	2018-07-05	10000
ZUR95560TP	Beauty	1,1,2-Trichloro-1,2,2-trifluoroethane	76-13-1	non_detected	0.00700035713374682	2	2018-07-05	1e+06
ZUR95560TP	Beauty	1,1,2-Trichloroethane	79-00-5	non_detected	0.00700035713374682	2	2018-07-05	10000
ZUR95560TP	Beauty	1,1,2,2-Tetrachloroethane	79-34-5	non_detected	0.00777817459305202	2	2018-07-05	1000
ZUR95560TP	Beauty	1,2-Dibromoethane (EDB)	106-93-4	non_detected	0.00572756492761103	2	2018-07-05	20000
ZUR95560TP	Beauty	1,2-Dichloro-1,1,2,2-tetrafluoroethane	76-14-2	non_detected	0.00848528137423857	2	2018-07-05	1e+06
ZUR95560TP	Beauty	1,2-Dichlorobenzene	95-50-1	non_detected	0.00919238815542512	2	2018-07-05	25000
ZUR95560TP	Beauty	1,2-Dichloroethane	107-06-2	non_detected	0.0106066017177982	2	2018-07-05	1e+05
ZUR95560TP	Beauty	1,2-Dichloropropane	78-87-5	non_detected	0.00989949493661166	2	2018-07-05	10000
ZUR95560TP	Beauty	1,2,4-Trichlorobenzene	120-82-1	non_detected	0.0127279220613579	2	2018-07-05	2000
ZUR95560TP	Beauty	1,2,4-Trimethylbenzene	95-63-6	non_detected	0.0106066017177982	2	2018-07-05	25000
ZUR95560TP	Beauty	1,3-Butadiene	106-99-0	non_detected	0.0282842712474619	2	2018-07-05	2000
ZUR95560TP	Beauty	1,3-Dichlorobenzene	541-73-1	non_detected	0.00919238815542512	2	2018-07-05	25000
ZUR95560TP	Beauty	1,3,5-Trimethylbenzene	108-67-8	non_detected	0.0113137084989848	2	2018-07-05	25000
ZUR95560TP	Beauty	1,4-Dichlorobenzene	106-46-7	non_detected	0.00989949493661166	2	2018-07-05	10000
ZUR95560TP	Beauty	1,4-Dioxane	123-91-1	non_detected	0.0120208152801713	2	2018-07-05	20000
ZUR95560TP	Beauty	2-Butanone (MEK)	78-93-3	non_detected	0.0261629509039023	2	2018-07-05	2e+05
ZUR95560TP	Beauty	2-Hexanone	591-78-6	non_detected	0.0113137084989848	2	2018-07-05	1e+05
ZUR95560TP	Beauty	2-Propanol	67-63-0	detected	55	2	2018-07-05	2e+05
ZUR95560TP	Beauty	2,2,4-Trimethylpentane	540-84-1	non_detected	0.0120208152801713	2	2018-07-05	3e+05
ZUR95560TP	Beauty	4-Ethyltoluene	622-96-8	non_detected	0.0120208152801713	2	2018-07-05	NA
ZUR95560TP	Beauty	4-Methyl-2-pentanone (MIBK)	108-10-1	non_detected	0.0127279220613579	2	2018-07-05	20000
ZUR95560TP	Beauty	Acetone	67-64-1	detected	7.4	2	2018-07-05	250000
ZUR95560TP	Beauty	Allyl chloride	107-05-1	non_detected	0.0162634559672906	2	2018-07-05	1000
ZUR95560TP	Beauty	Benzene	71-43-2	non_detected	0.0169705627484771	2	2018-07-05	500
ZUR95560TP	Beauty	Benzyl chloride	100-44-7	non_detected	0.0162634559672906	2	2018-07-05	1000
ZUR95560TP	Beauty	Bromodichloromethane	75-27-4	non_detected	0.00777817459305202	2	2018-07-05	NA
ZUR95560TP	Beauty	Bromoform	75-25-2	non_detected	0.00777817459305202	2	2018-07-05	500
ZUR95560TP	Beauty	Bromomethane	74-83-9	non_detected	0.0134350288425444	2	2018-07-05	2e+05
ZUR95560TP	Beauty	Carbon disulfide	75-15-0	detected	0.59	2	2018-07-05	1000
ZUR95560TP	Beauty	Carbon tetrachloride	56-23-5	non_detected	0.00848528137423857	2	2018-07-05	5000
ZUR95560TP	Beauty	Chlorobenzene	108-90-7	non_detected	0.0106066017177982	2	2018-07-05	10000
ZUR95560TP	Beauty	Chloroethane	75-00-3	non_detected	0.0176776695296637	2	2018-07-05	1e+05
ZUR95560TP	Beauty	Chloroform	67-66-3	non_detected	0.0106066017177982	2	2018-07-05	10000
ZUR95560TP	Beauty	Chloromethane	74-87-3	non_detected	0.029698484809835	2	2018-07-05	1e+05
ZUR95560TP	Beauty	cis-1,2-Dichloroethene	156-59-2	non_detected	0.0134350288425444	2	2018-07-05	2e+05
ZUR95560TP	Beauty	cis-1,3-Dichloropropene	10061-01-5	non_detected	0.0127279220613579	2	2018-07-05	1000
ZUR95560TP	Beauty	Cyclohexane	110-82-7	non_detected	0.0311126983722081	2	2018-07-05	1e+05
ZUR95560TP	Beauty	Dibromochloromethane	124-48-1	non_detected	0.00579827560572969	2	2018-07-05	NA
ZUR95560TP	Beauty	Dichlorodifluoromethane	75-71-8	detected	0.25	2	2018-07-05	1e+06
ZUR95560TP	Beauty	Ethyl acetate	141-78-6	detected	0.41	2	2018-07-05	4e+05
ZUR95560TP	Beauty	Ethylbenzene	100-41-4	non_detected	0.0120208152801713	2	2018-07-05	20000
ZUR95560TP	Beauty	Hexachlorobutadiene	87-68-3	non_detected	0.00707106781186547	2	2018-07-05	20
ZUR95560TP	Beauty	Isopropylbenzene	98-82-8	non_detected	0.0113137084989848	2	2018-07-05	50000
ZUR95560TP	Beauty	m,p-Xylene	179601-23-1	non_detected	0.0226274169979695	2	2018-07-05	1e+05
ZUR95560TP	Beauty	Methyl-t-Butyl Ether (MTBE)	1634-04-4	non_detected	0.0120208152801713	2	2018-07-05	50000
ZUR95560TP	Beauty	Methylene Chloride	75-09-2	non_detected	0.0304055915910215	2	2018-07-05	50000
ZUR95560TP	Beauty	n-Butylbenzene	104-51-8	non_detected	0.00989949493661166	2	2018-07-05	10000
ZUR95560TP	Beauty	n-Heptane	142-82-5	non_detected	0.0148492424049175	2	2018-07-05	4e+05
ZUR95560TP	Beauty	n-Hexane	110-54-3	detected	0.39	2	2018-07-05	50000
ZUR95560TP	Beauty	n-Nonane	111-84-2	non_detected	0.0120208152801713	2	2018-07-05	2e+05
ZUR95560TP	Beauty	n-Octane	111-65-9	non_detected	0.0183847763108502	2	2018-07-05	3e+05
ZUR95560TP	Beauty	N-Propylbenzene	103-65-1	non_detected	0.0113137084989848	2	2018-07-05	NA
ZUR95560TP	Beauty	Naphthalene	91-20-3	non_detected	0.0176776695296637	2	2018-07-05	10000
ZUR95560TP	Beauty	o-Xylene	95-47-6	non_detected	0.0127279220613579	2	2018-07-05	1e+05
ZUR95560TP	Beauty	Propene	115-07-1	detected	29	2	2018-07-05	5e+05
ZUR95560TP	Beauty	sec-Butylbenzene	135-98-8	non_detected	0.00919238815542512	2	2018-07-05	NA
ZUR95560TP	Beauty	Styrene	100-42-5	non_detected	0.0141421356237309	2	2018-07-05	20000
ZUR95560TP	Beauty	tert-Butylbenzene	98-06-6	non_detected	0.0106066017177982	2	2018-07-05	10000
ZUR95560TP	Beauty	Tetrachloroethene	127-18-4	non_detected	0.00707106781186547	2	2018-07-05	25000
ZUR95560TP	Beauty	Tetrahydrofuran	109-99-9	non_detected	0.0162634559672906	2	2018-07-05	50000
ZUR95560TP	Beauty	Toluene	108-88-3	detected	0.85	2	2018-07-05	20000
ZUR95560TP	Beauty	trans-1,2-Dichloroethene	156-60-5	non_detected	0.0134350288425444	2	2018-07-05	2e+05
ZUR95560TP	Beauty	trans-1,3-Dichloropropene	10061-02-6	non_detected	0.0169705627484771	2	2018-07-05	1000
ZUR95560TP	Beauty	Trichloroethene	79-01-6	non_detected	0.00919238815542512	2	2018-07-05	10000
ZUR95560TP	Beauty	Trichlorofluoromethane	75-69-4	detected	0.11	2	2018-07-05	1e+06
ZUR95560TP	Beauty	Vinyl acetate	108-05-4	non_detected	0.240416305603426	2	2018-07-05	10000
ZUR95560TP	Beauty	Vinyl bromide	593-60-2	non_detected	0.0339411254969543	2	2018-07-05	500
ZUR95560TP	Beauty	Vinyl chloride	75-01-4	non_detected	0.015556349186104	2	2018-07-05	1000
ZUR95560TP	Beauty	1,1-Dichloroethane	75-34-3	non_detected	0.0134350288425444	2	2018-07-06	1e+05
ZUR95560TP	Beauty	1,1,1-Trichloroethane	71-55-6	non_detected	0.00848528137423857	2	2018-07-06	10000
ZUR95560TP	Beauty	1,1,2-Trichloro-1,2,2-trifluoroethane	76-13-1	non_detected	0.00700035713374682	2	2018-07-06	1e+06
ZUR95560TP	Beauty	1,1,2-Trichloroethane	79-00-5	non_detected	0.00700035713374682	2	2018-07-06	10000
ZUR95560TP	Beauty	1,1,2,2-Tetrachloroethane	79-34-5	non_detected	0.00777817459305202	2	2018-07-06	1000
ZUR95560TP	Beauty	1,2-Dibromoethane (EDB)	106-93-4	non_detected	0.00572756492761103	2	2018-07-06	20000
ZUR95560TP	Beauty	1,2-Dichloro-1,1,2,2-tetrafluoroethane	76-14-2	non_detected	0.00848528137423857	2	2018-07-06	1e+06
ZUR95560TP	Beauty	1,2-Dichlorobenzene	95-50-1	non_detected	0.00919238815542512	2	2018-07-06	25000
ZUR95560TP	Beauty	1,2-Dichloroethane	107-06-2	non_detected	0.0106066017177982	2	2018-07-06	1e+05
ZUR95560TP	Beauty	1,2-Dichloropropane	78-87-5	non_detected	0.00989949493661166	2	2018-07-06	10000
ZUR95560TP	Beauty	1,2,4-Trichlorobenzene	120-82-1	non_detected	0.0127279220613579	2	2018-07-06	2000
ZUR95560TP	Beauty	1,2,4-Trimethylbenzene	95-63-6	non_detected	0.0106066017177982	2	2018-07-06	25000
ZUR95560TP	Beauty	1,3-Butadiene	106-99-0	non_detected	0.0282842712474619	2	2018-07-06	2000
ZUR95560TP	Beauty	1,3-Dichlorobenzene	541-73-1	non_detected	0.00919238815542512	2	2018-07-06	25000
ZUR95560TP	Beauty	1,3,5-Trimethylbenzene	108-67-8	non_detected	0.0113137084989848	2	2018-07-06	25000
ZUR95560TP	Beauty	1,4-Dichlorobenzene	106-46-7	non_detected	0.00989949493661166	2	2018-07-06	10000
ZUR95560TP	Beauty	1,4-Dioxane	123-91-1	non_detected	0.0120208152801713	2	2018-07-06	20000
ZUR95560TP	Beauty	2-Butanone (MEK)	78-93-3	non_detected	0.0261629509039023	2	2018-07-06	2e+05
ZUR95560TP	Beauty	2-Hexanone	591-78-6	non_detected	0.0113137084989848	2	2018-07-06	1e+05
ZUR95560TP	Beauty	2-Propanol	67-63-0	detected	31	2	2018-07-06	2e+05
ZUR95560TP	Beauty	2,2,4-Trimethylpentane	540-84-1	non_detected	0.0120208152801713	2	2018-07-06	3e+05
ZUR95560TP	Beauty	4-Ethyltoluene	622-96-8	non_detected	0.0120208152801713	2	2018-07-06	NA
ZUR95560TP	Beauty	4-Methyl-2-pentanone (MIBK)	108-10-1	non_detected	0.0127279220613579	2	2018-07-06	20000
ZUR95560TP	Beauty	Acetone	67-64-1	detected	6	2	2018-07-06	250000
ZUR95560TP	Beauty	Allyl chloride	107-05-1	non_detected	0.0162634559672906	2	2018-07-06	1000
ZUR95560TP	Beauty	Benzene	71-43-2	non_detected	0.0169705627484771	2	2018-07-06	500
ZUR95560TP	Beauty	Benzyl chloride	100-44-7	non_detected	0.0162634559672906	2	2018-07-06	1000
ZUR95560TP	Beauty	Bromodichloromethane	75-27-4	non_detected	0.00777817459305202	2	2018-07-06	NA
ZUR95560TP	Beauty	Bromoform	75-25-2	non_detected	0.00777817459305202	2	2018-07-06	500
ZUR95560TP	Beauty	Bromomethane	74-83-9	non_detected	0.0134350288425444	2	2018-07-06	2e+05
ZUR95560TP	Beauty	Carbon disulfide	75-15-0	non_detected	0.0360624458405139	2	2018-07-06	1000
ZUR95560TP	Beauty	Carbon tetrachloride	56-23-5	non_detected	0.00848528137423857	2	2018-07-06	5000
ZUR95560TP	Beauty	Chlorobenzene	108-90-7	non_detected	0.0106066017177982	2	2018-07-06	10000
ZUR95560TP	Beauty	Chloroethane	75-00-3	non_detected	0.0176776695296637	2	2018-07-06	1e+05
ZUR95560TP	Beauty	Chloroform	67-66-3	non_detected	0.0106066017177982	2	2018-07-06	10000
ZUR95560TP	Beauty	Chloromethane	74-87-3	non_detected	0.029698484809835	2	2018-07-06	1e+05
ZUR95560TP	Beauty	cis-1,2-Dichloroethene	156-59-2	non_detected	0.0134350288425444	2	2018-07-06	2e+05
ZUR95560TP	Beauty	cis-1,3-Dichloropropene	10061-01-5	non_detected	0.0127279220613579	2	2018-07-06	1000
ZUR95560TP	Beauty	Cyclohexane	110-82-7	non_detected	0.0311126983722081	2	2018-07-06	1e+05
ZUR95560TP	Beauty	Dibromochloromethane	124-48-1	non_detected	0.00579827560572969	2	2018-07-06	NA
ZUR95560TP	Beauty	Dichlorodifluoromethane	75-71-8	detected	0.29	2	2018-07-06	1e+06
ZUR95560TP	Beauty	Ethyl acetate	141-78-6	detected	0.39	2	2018-07-06	4e+05
ZUR95560TP	Beauty	Ethylbenzene	100-41-4	non_detected	0.0120208152801713	2	2018-07-06	20000
ZUR95560TP	Beauty	Hexachlorobutadiene	87-68-3	non_detected	0.00707106781186547	2	2018-07-06	20
ZUR95560TP	Beauty	Isopropylbenzene	98-82-8	non_detected	0.0113137084989848	2	2018-07-06	50000
ZUR95560TP	Beauty	m,p-Xylene	179601-23-1	non_detected	0.0226274169979695	2	2018-07-06	1e+05
ZUR95560TP	Beauty	Methyl-t-Butyl Ether (MTBE)	1634-04-4	non_detected	0.0120208152801713	2	2018-07-06	50000
ZUR95560TP	Beauty	Methylene Chloride	75-09-2	non_detected	0.0304055915910215	2	2018-07-06	50000
ZUR95560TP	Beauty	n-Butylbenzene	104-51-8	non_detected	0.00989949493661166	2	2018-07-06	10000
ZUR95560TP	Beauty	n-Heptane	142-82-5	non_detected	0.0148492424049175	2	2018-07-06	4e+05
ZUR95560TP	Beauty	n-Hexane	110-54-3	non_detected	0.021920310216783	2	2018-07-06	50000
ZUR95560TP	Beauty	n-Nonane	111-84-2	non_detected	0.0120208152801713	2	2018-07-06	2e+05
ZUR95560TP	Beauty	n-Octane	111-65-9	non_detected	0.0183847763108502	2	2018-07-06	3e+05
ZUR95560TP	Beauty	N-Propylbenzene	103-65-1	non_detected	0.0113137084989848	2	2018-07-06	NA
ZUR95560TP	Beauty	Naphthalene	91-20-3	non_detected	0.0176776695296637	2	2018-07-06	10000
ZUR95560TP	Beauty	o-Xylene	95-47-6	non_detected	0.0127279220613579	2	2018-07-06	1e+05
ZUR95560TP	Beauty	Propene	115-07-1	detected	12	2	2018-07-06	5e+05
ZUR95560TP	Beauty	sec-Butylbenzene	135-98-8	non_detected	0.00919238815542512	2	2018-07-06	NA
ZUR95560TP	Beauty	Styrene	100-42-5	non_detected	0.0141421356237309	2	2018-07-06	20000
ZUR95560TP	Beauty	tert-Butylbenzene	98-06-6	non_detected	0.0106066017177982	2	2018-07-06	10000
ZUR95560TP	Beauty	Tetrachloroethene	127-18-4	non_detected	0.00707106781186547	2	2018-07-06	25000
ZUR95560TP	Beauty	Tetrahydrofuran	109-99-9	non_detected	0.0162634559672906	2	2018-07-06	50000
ZUR95560TP	Beauty	Toluene	108-88-3	detected	0.14	2	2018-07-06	20000
ZUR95560TP	Beauty	trans-1,2-Dichloroethene	156-60-5	non_detected	0.0134350288425444	2	2018-07-06	2e+05
ZUR95560TP	Beauty	trans-1,3-Dichloropropene	10061-02-6	non_detected	0.0169705627484771	2	2018-07-06	1000
ZUR95560TP	Beauty	Trichloroethene	79-01-6	non_detected	0.00919238815542512	2	2018-07-06	10000
ZUR95560TP	Beauty	Trichlorofluoromethane	75-69-4	detected	0.13	2	2018-07-06	1e+06
ZUR95560TP	Beauty	Vinyl acetate	108-05-4	non_detected	0.240416305603426	2	2018-07-06	10000
ZUR95560TP	Beauty	Vinyl bromide	593-60-2	non_detected	0.0339411254969543	2	2018-07-06	500
ZUR95560TP	Beauty	Vinyl chloride	75-01-4	non_detected	0.015556349186104	2	2018-07-06	1000
AHB56399DG	Beauty	1,1-Dichloroethane	75-34-3	non_detected	0.0544472221513642	2	2018-07-12	1e+05
AHB56399DG	Beauty	1,1,1-Trichloroethane	71-55-6	non_detected	0.0339411254969543	2	2018-07-12	10000
AHB56399DG	Beauty	1,1,2-Trichloro-1,2,2-trifluoroethane	76-13-1	non_detected	0.0282842712474619	2	2018-07-12	1e+06
AHB56399DG	Beauty	1,1,2-Trichloroethane	79-00-5	non_detected	0.0282842712474619	2	2018-07-12	10000
AHB56399DG	Beauty	1,1,2,2-Tetrachloroethane	79-34-5	non_detected	0.0304055915910215	2	2018-07-12	1000
AHB56399DG	Beauty	1,2-Dibromoethane (EDB)	106-93-4	non_detected	0.0226274169979695	2	2018-07-12	20000
AHB56399DG	Beauty	1,2-Dichloro-1,1,2,2-tetrafluoroethane	76-14-2	non_detected	0.0339411254969543	2	2018-07-12	1e+06
AHB56399DG	Beauty	1,2-Dichlorobenzene	95-50-1	non_detected	0.037476659402887	2	2018-07-12	25000
AHB56399DG	Beauty	1,2-Dichloroethane	107-06-2	non_detected	0.0410121933088198	2	2018-07-12	1e+05
AHB56399DG	Beauty	1,2-Dichloropropane	78-87-5	non_detected	0.0403050865276332	2	2018-07-12	10000
AHB56399DG	Beauty	1,2,4-Trichlorobenzene	120-82-1	non_detected	0.0494974746830583	2	2018-07-12	2000
AHB56399DG	Beauty	1,2,4-Trimethylbenzene	95-63-6	non_detected	0.0424264068711928	2	2018-07-12	25000
AHB56399DG	Beauty	1,3-Butadiene	106-99-0	non_detected	0.113137084989848	2	2018-07-12	2000
AHB56399DG	Beauty	1,3-Dichlorobenzene	541-73-1	non_detected	0.037476659402887	2	2018-07-12	25000
AHB56399DG	Beauty	1,3,5-Trimethylbenzene	108-67-8	non_detected	0.0445477272147525	2	2018-07-12	25000
AHB56399DG	Beauty	1,4-Dichlorobenzene	106-46-7	non_detected	0.0388908729652601	2	2018-07-12	10000
AHB56399DG	Beauty	1,4-Dioxane	123-91-1	non_detected	0.0494974746830583	2	2018-07-12	20000
AHB56399DG	Beauty	2-Butanone (MEK)	78-93-3	detected	19	2	2018-07-12	2e+05
AHB56399DG	Beauty	2-Hexanone	591-78-6	non_detected	0.045254833995939	2	2018-07-12	1e+05
AHB56399DG	Beauty	2-Propanol	67-63-0	detected	1700	2	2018-07-12	2e+05
AHB56399DG	Beauty	2,2,4-Trimethylpentane	540-84-1	non_detected	0.0487903679018718	2	2018-07-12	3e+05
AHB56399DG	Beauty	4-Ethyltoluene	622-96-8	non_detected	0.0487903679018718	2	2018-07-12	NA
AHB56399DG	Beauty	4-Methyl-2-pentanone (MIBK)	108-10-1	non_detected	0.0502045814642449	2	2018-07-12	20000
AHB56399DG	Beauty	Acetone	67-64-1	detected	3800	2	2018-07-12	250000
AHB56399DG	Beauty	Allyl chloride	107-05-1	non_detected	0.0650538238691624	2	2018-07-12	1000
AHB56399DG	Beauty	Benzene	71-43-2	non_detected	0.0678822509939086	2	2018-07-12	500
AHB56399DG	Beauty	Benzyl chloride	100-44-7	non_detected	0.0657609306503489	2	2018-07-12	1000
AHB56399DG	Beauty	Bromodichloromethane	75-27-4	non_detected	0.0325269119345812	2	2018-07-12	NA
AHB56399DG	Beauty	Bromoform	75-25-2	non_detected	0.0304055915910215	2	2018-07-12	500
AHB56399DG	Beauty	Bromomethane	74-83-9	non_detected	0.0537401153701776	2	2018-07-12	2e+05
AHB56399DG	Beauty	Carbon disulfide	75-15-0	non_detected	0.148492424049175	2	2018-07-12	1000
AHB56399DG	Beauty	Carbon tetrachloride	56-23-5	non_detected	0.0332340187157677	2	2018-07-12	5000
AHB56399DG	Beauty	Chlorobenzene	108-90-7	non_detected	0.0438406204335659	2	2018-07-12	10000
AHB56399DG	Beauty	Chloroethane	75-00-3	non_detected	0.0707106781186548	2	2018-07-12	1e+05
AHB56399DG	Beauty	Chloroform	67-66-3	detected	1.2	2	2018-07-12	10000
AHB56399DG	Beauty	Chloromethane	74-87-3	non_detected	0.120208152801713	2	2018-07-12	1e+05
AHB56399DG	Beauty	cis-1,2-Dichloroethene	156-59-2	non_detected	0.0537401153701776	2	2018-07-12	2e+05
AHB56399DG	Beauty	cis-1,3-Dichloropropene	10061-01-5	non_detected	0.051618795026618	2	2018-07-12	1000
AHB56399DG	Beauty	Cyclohexane	110-82-7	non_detected	0.120208152801713	2	2018-07-12	1e+05
AHB56399DG	Beauty	Dibromochloromethane	124-48-1	non_detected	0.0233345237791561	2	2018-07-12	NA
AHB56399DG	Beauty	Dichlorodifluoromethane	75-71-8	non_detected	0.0494974746830583	2	2018-07-12	1e+06
AHB56399DG	Beauty	Ethyl acetate	141-78-6	detected	60	2	2018-07-12	4e+05
AHB56399DG	Beauty	Ethylbenzene	100-41-4	non_detected	0.0487903679018718	2	2018-07-12	20000
AHB56399DG	Beauty	Hexachlorobutadiene	87-68-3	non_detected	0.0289913780286484	2	2018-07-12	20
AHB56399DG	Beauty	Isopropylbenzene	98-82-8	non_detected	0.0445477272147525	2	2018-07-12	50000
AHB56399DG	Beauty	m,p-Xylene	179601-23-1	non_detected	0.0919238815542512	2	2018-07-12	1e+05
AHB56399DG	Beauty	Methyl-t-Butyl Ether (MTBE)	1634-04-4	non_detected	0.0494974746830583	2	2018-07-12	50000
AHB56399DG	Beauty	Methylene Chloride	75-09-2	non_detected	0.120208152801713	2	2018-07-12	50000
AHB56399DG	Beauty	n-Butylbenzene	104-51-8	non_detected	0.0395979797464467	2	2018-07-12	10000
AHB56399DG	Beauty	n-Heptane	142-82-5	non_detected	0.0586898628384834	2	2018-07-12	4e+05
AHB56399DG	Beauty	n-Hexane	110-54-3	non_detected	0.0848528137423857	2	2018-07-12	50000
AHB56399DG	Beauty	n-Nonane	111-84-2	detected	2.2	2	2018-07-12	2e+05
AHB56399DG	Beauty	n-Octane	111-65-9	non_detected	0.0707106781186548	2	2018-07-12	3e+05
AHB56399DG	Beauty	N-Propylbenzene	103-65-1	non_detected	0.0445477272147525	2	2018-07-12	NA
AHB56399DG	Beauty	Naphthalene	91-20-3	non_detected	0.0700035713374682	2	2018-07-12	10000
AHB56399DG	Beauty	o-Xylene	95-47-6	non_detected	0.0502045814642449	2	2018-07-12	1e+05
AHB56399DG	Beauty	Propene	115-07-1	non_detected	2.12132034355964	2	2018-07-12	5e+05
AHB56399DG	Beauty	sec-Butylbenzene	135-98-8	non_detected	0.037476659402887	2	2018-07-12	NA
AHB56399DG	Beauty	Styrene	100-42-5	detected	2.2	2	2018-07-12	20000
AHB56399DG	Beauty	tert-Butylbenzene	98-06-6	non_detected	0.0410121933088198	2	2018-07-12	10000
AHB56399DG	Beauty	Tetrachloroethene	127-18-4	non_detected	0.0289913780286484	2	2018-07-12	25000
AHB56399DG	Beauty	Tetrahydrofuran	109-99-9	non_detected	0.0643467170879758	2	2018-07-12	50000
AHB56399DG	Beauty	Toluene	108-88-3	detected	11	2	2018-07-12	20000
AHB56399DG	Beauty	trans-1,2-Dichloroethene	156-60-5	non_detected	0.0530330085889911	2	2018-07-12	2e+05
AHB56399DG	Beauty	trans-1,3-Dichloropropene	10061-02-6	non_detected	0.0685893577750951	2	2018-07-12	1000
AHB56399DG	Beauty	Trichloroethene	79-01-6	non_detected	0.0381837661840736	2	2018-07-12	10000
AHB56399DG	Beauty	Trichlorofluoromethane	75-69-4	non_detected	0.0410121933088198	2	2018-07-12	1e+06
AHB56399DG	Beauty	Vinyl acetate	108-05-4	non_detected	0.989949493661166	2	2018-07-12	10000
AHB56399DG	Beauty	Vinyl bromide	593-60-2	non_detected	0.134350288425444	2	2018-07-12	500
AHB56399DG	Beauty	Vinyl chloride	75-01-4	non_detected	0.0629325035256027	2	2018-07-12	1000
AHB56399DG	Beauty	1,1-Dichloroethane	75-34-3	non_detected	0.0162634559672906	2	2018-07-13	1e+05
AHB56399DG	Beauty	1,1,1-Trichloroethane	71-55-6	non_detected	0.00989949493661166	2	2018-07-13	10000
AHB56399DG	Beauty	1,1,2-Trichloro-1,2,2-trifluoroethane	76-13-1	non_detected	0.00848528137423857	2	2018-07-13	1e+06
AHB56399DG	Beauty	1,1,2-Trichloroethane	79-00-5	non_detected	0.00848528137423857	2	2018-07-13	10000
AHB56399DG	Beauty	1,1,2,2-Tetrachloroethane	79-34-5	non_detected	0.00919238815542512	2	2018-07-13	1000
AHB56399DG	Beauty	1,2-Dibromoethane (EDB)	106-93-4	non_detected	0.00664680374315355	2	2018-07-13	20000
AHB56399DG	Beauty	1,2-Dichloro-1,1,2,2-tetrafluoroethane	76-14-2	non_detected	0.00989949493661166	2	2018-07-13	1e+06
AHB56399DG	Beauty	1,2-Dichlorobenzene	95-50-1	non_detected	0.0106066017177982	2	2018-07-13	25000
AHB56399DG	Beauty	1,2-Dichloroethane	107-06-2	non_detected	0.0120208152801713	2	2018-07-13	1e+05
AHB56399DG	Beauty	1,2-Dichloropropane	78-87-5	non_detected	0.0120208152801713	2	2018-07-13	10000
AHB56399DG	Beauty	1,2,4-Trichlorobenzene	120-82-1	non_detected	0.0141421356237309	2	2018-07-13	2000
AHB56399DG	Beauty	1,2,4-Trimethylbenzene	95-63-6	non_detected	0.0127279220613579	2	2018-07-13	25000
AHB56399DG	Beauty	1,3-Butadiene	106-99-0	non_detected	0.0332340187157677	2	2018-07-13	2000
AHB56399DG	Beauty	1,3-Dichlorobenzene	541-73-1	non_detected	0.0113137084989848	2	2018-07-13	25000
AHB56399DG	Beauty	1,3,5-Trimethylbenzene	108-67-8	non_detected	0.0127279220613579	2	2018-07-13	25000
AHB56399DG	Beauty	1,4-Dichlorobenzene	106-46-7	non_detected	0.0113137084989848	2	2018-07-13	10000
AHB56399DG	Beauty	1,4-Dioxane	123-91-1	non_detected	0.0141421356237309	2	2018-07-13	20000
AHB56399DG	Beauty	2-Butanone (MEK)	78-93-3	detected	2.2	2	2018-07-13	2e+05
AHB56399DG	Beauty	2-Hexanone	591-78-6	non_detected	0.0134350288425444	2	2018-07-13	1e+05
AHB56399DG	Beauty	2-Propanol	67-63-0	detected	490	2	2018-07-13	2e+05
AHB56399DG	Beauty	2,2,4-Trimethylpentane	540-84-1	non_detected	0.0141421356237309	2	2018-07-13	3e+05
AHB56399DG	Beauty	4-Ethyltoluene	622-96-8	non_detected	0.0141421356237309	2	2018-07-13	NA
AHB56399DG	Beauty	4-Methyl-2-pentanone (MIBK)	108-10-1	non_detected	0.0148492424049175	2	2018-07-13	20000
AHB56399DG	Beauty	Acetone	67-64-1	detected	1000	2	2018-07-13	250000
AHB56399DG	Beauty	Allyl chloride	107-05-1	non_detected	0.0190918830920368	2	2018-07-13	1000
AHB56399DG	Beauty	Benzene	71-43-2	non_detected	0.0197989898732233	2	2018-07-13	500
AHB56399DG	Beauty	Benzyl chloride	100-44-7	non_detected	0.0190918830920368	2	2018-07-13	1000
AHB56399DG	Beauty	Bromodichloromethane	75-27-4	non_detected	0.00919238815542512	2	2018-07-13	NA
AHB56399DG	Beauty	Bromoform	75-25-2	non_detected	0.00848528137423857	2	2018-07-13	500
AHB56399DG	Beauty	Bromomethane	74-83-9	non_detected	0.015556349186104	2	2018-07-13	2e+05
AHB56399DG	Beauty	Carbon disulfide	75-15-0	non_detected	0.0424264068711928	2	2018-07-13	1000
AHB56399DG	Beauty	Carbon tetrachloride	56-23-5	non_detected	0.00989949493661166	2	2018-07-13	5000
AHB56399DG	Beauty	Chlorobenzene	108-90-7	non_detected	0.0127279220613579	2	2018-07-13	10000
AHB56399DG	Beauty	Chloroethane	75-00-3	non_detected	0.0205060966544099	2	2018-07-13	1e+05
AHB56399DG	Beauty	Chloroform	67-66-3	detected	0.27	2	2018-07-13	10000
AHB56399DG	Beauty	Chloromethane	74-87-3	non_detected	0.0346482322781408	2	2018-07-13	1e+05
AHB56399DG	Beauty	cis-1,2-Dichloroethene	156-59-2	non_detected	0.015556349186104	2	2018-07-13	2e+05
AHB56399DG	Beauty	cis-1,3-Dichloropropene	10061-01-5	non_detected	0.0148492424049175	2	2018-07-13	1000
AHB56399DG	Beauty	Cyclohexane	110-82-7	non_detected	0.0360624458405139	2	2018-07-13	1e+05
AHB56399DG	Beauty	Dibromochloromethane	124-48-1	non_detected	0.00678822509939086	2	2018-07-13	NA
AHB56399DG	Beauty	Dichlorodifluoromethane	75-71-8	detected	0.18	2	2018-07-13	1e+06
AHB56399DG	Beauty	Ethyl acetate	141-78-6	detected	17	2	2018-07-13	4e+05
AHB56399DG	Beauty	Ethylbenzene	100-41-4	detected	0.35	2	2018-07-13	20000
AHB56399DG	Beauty	Hexachlorobutadiene	87-68-3	non_detected	0.00848528137423857	2	2018-07-13	20
AHB56399DG	Beauty	Isopropylbenzene	98-82-8	non_detected	0.0127279220613579	2	2018-07-13	50000
AHB56399DG	Beauty	m,p-Xylene	179601-23-1	detected	0.5	2	2018-07-13	1e+05
AHB56399DG	Beauty	Methyl-t-Butyl Ether (MTBE)	1634-04-4	non_detected	0.0141421356237309	2	2018-07-13	50000
AHB56399DG	Beauty	Methylene Chloride	75-09-2	detected	0.67	2	2018-07-13	50000
AHB56399DG	Beauty	n-Butylbenzene	104-51-8	non_detected	0.0113137084989848	2	2018-07-13	10000
AHB56399DG	Beauty	n-Heptane	142-82-5	non_detected	0.0169705627484771	2	2018-07-13	4e+05
AHB56399DG	Beauty	n-Hexane	110-54-3	detected	0.19	2	2018-07-13	50000
AHB56399DG	Beauty	n-Nonane	111-84-2	detected	0.99	2	2018-07-13	2e+05
AHB56399DG	Beauty	n-Octane	111-65-9	detected	0.18	2	2018-07-13	3e+05
AHB56399DG	Beauty	N-Propylbenzene	103-65-1	non_detected	0.0127279220613579	2	2018-07-13	NA
AHB56399DG	Beauty	Naphthalene	91-20-3	non_detected	0.0205060966544099	2	2018-07-13	10000
AHB56399DG	Beauty	o-Xylene	95-47-6	detected	0.18	2	2018-07-13	1e+05
AHB56399DG	Beauty	Propene	115-07-1	non_detected	1.27279220613579	2	2018-07-13	5e+05
AHB56399DG	Beauty	sec-Butylbenzene	135-98-8	non_detected	0.0113137084989848	2	2018-07-13	NA
AHB56399DG	Beauty	Styrene	100-42-5	detected	0.98	2	2018-07-13	20000
AHB56399DG	Beauty	tert-Butylbenzene	98-06-6	non_detected	0.0120208152801713	2	2018-07-13	10000
AHB56399DG	Beauty	Tetrachloroethene	127-18-4	non_detected	0.00848528137423857	2	2018-07-13	25000
AHB56399DG	Beauty	Tetrahydrofuran	109-99-9	non_detected	0.0190918830920368	2	2018-07-13	50000
AHB56399DG	Beauty	Toluene	108-88-3	detected	4.7	2	2018-07-13	20000
AHB56399DG	Beauty	trans-1,2-Dichloroethene	156-60-5	non_detected	0.015556349186104	2	2018-07-13	2e+05
AHB56399DG	Beauty	trans-1,3-Dichloropropene	10061-02-6	non_detected	0.0197989898732233	2	2018-07-13	1000
AHB56399DG	Beauty	Trichloroethene	79-01-6	non_detected	0.0113137084989848	2	2018-07-13	10000
AHB56399DG	Beauty	Trichlorofluoromethane	75-69-4	non_detected	0.0120208152801713	2	2018-07-13	1e+06
AHB56399DG	Beauty	Vinyl acetate	108-05-4	non_detected	0.282842712474619	2	2018-07-13	10000
AHB56399DG	Beauty	Vinyl bromide	593-60-2	non_detected	0.0395979797464467	2	2018-07-13	500
AHB56399DG	Beauty	Vinyl chloride	75-01-4	non_detected	0.0183847763108502	2	2018-07-13	1000
GNL23858CW	Beauty	1,1-Dichloroethane	75-34-3	non_detected	0.678822509939086	2	2018-07-19	1e+05
GNL23858CW	Beauty	1,1,1-Trichloroethane	71-55-6	non_detected	0.615182899632296	2	2018-07-19	10000
GNL23858CW	Beauty	1,1,2-Trichloro-1,2,2-trifluoroethane	76-13-1	non_detected	1.5556349186104	2	2018-07-19	1e+06
GNL23858CW	Beauty	1,1,2-Trichloroethane	79-00-5	non_detected	0.636396103067893	2	2018-07-19	10000
GNL23858CW	Beauty	1,1,2,2-Tetrachloroethane	79-34-5	non_detected	0.650538238691624	2	2018-07-19	1000
GNL23858CW	Beauty	1,2-Dibromoethane (EDB)	106-93-4	non_detected	0.707106781186547	2	2018-07-19	20000
GNL23858CW	Beauty	1,2-Dichloro-1,1,2,2-tetrafluoroethane	76-14-2	non_detected	1.48492424049175	2	2018-07-19	1e+06
GNL23858CW	Beauty	1,2-Dichlorobenzene	95-50-1	non_detected	1.20208152801713	2	2018-07-19	25000
GNL23858CW	Beauty	1,2-Dichloroethane	107-06-2	non_detected	0.848528137423857	2	2018-07-19	1e+05
GNL23858CW	Beauty	1,2-Dichloropropane	78-87-5	non_detected	2.26274169979695	2	2018-07-19	10000
GNL23858CW	Beauty	1,2,4-Trichlorobenzene	120-82-1	non_detected	4.10121933088198	2	2018-07-19	2000
GNL23858CW	Beauty	1,2,4-Trimethylbenzene	95-63-6	non_detected	1.5556349186104	2	2018-07-19	25000
GNL23858CW	Beauty	1,3-Butadiene	106-99-0	non_detected	1.41421356237309	2	2018-07-19	2000
GNL23858CW	Beauty	1,3-Dichlorobenzene	541-73-1	non_detected	1.06066017177982	2	2018-07-19	25000
GNL23858CW	Beauty	1,3,5-Trimethylbenzene	108-67-8	non_detected	1.20208152801713	2	2018-07-19	25000
GNL23858CW	Beauty	1,4-Dichlorobenzene	106-46-7	non_detected	1.41421356237309	2	2018-07-19	10000
GNL23858CW	Beauty	1,4-Dioxane	123-91-1	non_detected	0.989949493661166	2	2018-07-19	20000
GNL23858CW	Beauty	2-Butanone (MEK)	78-93-3	non_detected	1.90918830920368	2	2018-07-19	2e+05
GNL23858CW	Beauty	2-Hexanone	591-78-6	non_detected	0.848528137423857	2	2018-07-19	1e+05
GNL23858CW	Beauty	2-Propanol	67-63-0	detected	1700	2	2018-07-19	2e+05
GNL23858CW	Beauty	2,2,4-Trimethylpentane	540-84-1	non_detected	0.67175144212722	2	2018-07-19	3e+05
GNL23858CW	Beauty	4-Ethyltoluene	622-96-8	non_detected	1.76776695296637	2	2018-07-19	NA
GNL23858CW	Beauty	4-Methyl-2-pentanone (MIBK)	108-10-1	non_detected	1.27279220613579	2	2018-07-19	20000
GNL23858CW	Beauty	Acetone	67-64-1	non_detected	1.69705627484771	2	2018-07-19	250000
GNL23858CW	Beauty	Allyl chloride	107-05-1	non_detected	1.06066017177982	2	2018-07-19	1000
GNL23858CW	Beauty	Benzene	71-43-2	non_detected	0.777817459305202	2	2018-07-19	500
GNL23858CW	Beauty	Benzyl chloride	100-44-7	non_detected	1.5556349186104	2	2018-07-19	1000
GNL23858CW	Beauty	Bromodichloromethane	75-27-4	non_detected	0.622253967444162	2	2018-07-19	NA
GNL23858CW	Beauty	Bromoform	75-25-2	non_detected	0.664680374315355	2	2018-07-19	500
GNL23858CW	Beauty	Bromomethane	74-83-9	non_detected	3.18198051533946	2	2018-07-19	2e+05
GNL23858CW	Beauty	Carbon disulfide	75-15-0	non_detected	0.707106781186547	2	2018-07-19	1000
GNL23858CW	Beauty	Carbon tetrachloride	56-23-5	non_detected	0.608111831820431	2	2018-07-19	5000
GNL23858CW	Beauty	Chlorobenzene	108-90-7	non_detected	0.608111831820431	2	2018-07-19	10000
GNL23858CW	Beauty	Chloroethane	75-00-3	non_detected	2.89913780286484	2	2018-07-19	1e+05
GNL23858CW	Beauty	Chloroform	67-66-3	non_detected	0.919238815542512	2	2018-07-19	10000
GNL23858CW	Beauty	Chloromethane	74-87-3	non_detected	1.83847763108502	2	2018-07-19	1e+05
GNL23858CW	Beauty	cis-1,2-Dichloroethene	156-59-2	non_detected	0.848528137423857	2	2018-07-19	2e+05
GNL23858CW	Beauty	cis-1,3-Dichloropropene	10061-01-5	non_detected	0.989949493661166	2	2018-07-19	1000
GNL23858CW	Beauty	Cyclohexane	110-82-7	non_detected	0.777817459305202	2	2018-07-19	1e+05
GNL23858CW	Beauty	Dibromochloromethane	124-48-1	non_detected	0.777817459305202	2	2018-07-19	NA
GNL23858CW	Beauty	Dichlorodifluoromethane	75-71-8	non_detected	1.34350288425444	2	2018-07-19	1e+06
GNL23858CW	Beauty	Ethyl acetate	141-78-6	non_detected	1.69705627484771	2	2018-07-19	4e+05
GNL23858CW	Beauty	Ethylbenzene	100-41-4	non_detected	0.5939696961967	2	2018-07-19	20000
GNL23858CW	Beauty	Hexachlorobutadiene	87-68-3	non_detected	4.10121933088198	2	2018-07-19	20
GNL23858CW	Beauty	Isopropylbenzene	98-82-8	non_detected	0.919238815542512	2	2018-07-19	50000
GNL23858CW	Beauty	m,p-Xylene	179601-23-1	non_detected	0.919238815542512	2	2018-07-19	1e+05
GNL23858CW	Beauty	Methyl-t-Butyl Ether (MTBE)	1634-04-4	non_detected	1.13137084989848	2	2018-07-19	50000
GNL23858CW	Beauty	Methylene Chloride	75-09-2	non_detected	0.678822509939086	2	2018-07-19	50000
GNL23858CW	Beauty	n-Butylbenzene	104-51-8	non_detected	1.69705627484771	2	2018-07-19	10000
GNL23858CW	Beauty	n-Heptane	142-82-5	non_detected	0.5939696961967	2	2018-07-19	4e+05
GNL23858CW	Beauty	n-Hexane	110-54-3	non_detected	0.707106781186547	2	2018-07-19	50000
GNL23858CW	Beauty	n-Nonane	111-84-2	non_detected	0.551543289325507	2	2018-07-19	2e+05
GNL23858CW	Beauty	n-Octane	111-65-9	non_detected	0.523259018078045	2	2018-07-19	3e+05
GNL23858CW	Beauty	N-Propylbenzene	103-65-1	non_detected	0.558614357137373	2	2018-07-19	NA
GNL23858CW	Beauty	Naphthalene	91-20-3	non_detected	5.30330085889911	2	2018-07-19	10000
GNL23858CW	Beauty	o-Xylene	95-47-6	non_detected	0.509116882454314	2	2018-07-19	1e+05
GNL23858CW	Beauty	Propene	115-07-1	non_detected	0.919238815542512	2	2018-07-19	5e+05
GNL23858CW	Beauty	sec-Butylbenzene	135-98-8	non_detected	0.664680374315355	2	2018-07-19	NA
GNL23858CW	Beauty	Styrene	100-42-5	non_detected	0.558614357137373	2	2018-07-19	20000
GNL23858CW	Beauty	tert-Butylbenzene	98-06-6	non_detected	0.643467170879758	2	2018-07-19	10000
GNL23858CW	Beauty	Tetrachloroethene	127-18-4	non_detected	0.480832611206852	2	2018-07-19	25000
GNL23858CW	Beauty	Tetrahydrofuran	109-99-9	non_detected	1.97989898732233	2	2018-07-19	50000
GNL23858CW	Beauty	Toluene	108-88-3	non_detected	0.480832611206852	2	2018-07-19	20000
GNL23858CW	Beauty	trans-1,2-Dichloroethene	156-60-5	non_detected	0.919238815542512	2	2018-07-19	2e+05
GNL23858CW	Beauty	trans-1,3-Dichloropropene	10061-02-6	non_detected	0.848528137423857	2	2018-07-19	1000
GNL23858CW	Beauty	Trichloroethene	79-01-6	non_detected	0.989949493661166	2	2018-07-19	10000
GNL23858CW	Beauty	Trichlorofluoromethane	75-69-4	non_detected	1.83847763108502	2	2018-07-19	1e+06
GNL23858CW	Beauty	Vinyl acetate	108-05-4	non_detected	1.34350288425444	2	2018-07-19	10000
GNL23858CW	Beauty	Vinyl bromide	593-60-2	non_detected	2.40416305603426	2	2018-07-19	500
GNL23858CW	Beauty	Vinyl chloride	75-01-4	non_detected	1.13137084989848	2	2018-07-19	1000
WTC55203MW	Beauty	1,1-Dichloroethane	75-34-3	non_detected	0.0509116882454314	2	2018-07-19	1e+05
WTC55203MW	Beauty	1,1,1-Trichloroethane	71-55-6	non_detected	0.0459619407771256	2	2018-07-19	10000
WTC55203MW	Beauty	1,1,2-Trichloro-1,2,2-trifluoroethane	76-13-1	non_detected	0.113137084989848	2	2018-07-19	1e+06
WTC55203MW	Beauty	1,1,2-Trichloroethane	79-00-5	non_detected	0.0473761543394987	2	2018-07-19	10000
WTC55203MW	Beauty	1,1,2,2-Tetrachloroethane	79-34-5	non_detected	0.0487903679018718	2	2018-07-19	1000
WTC55203MW	Beauty	1,2-Dibromoethane (EDB)	106-93-4	non_detected	0.0530330085889911	2	2018-07-19	20000
WTC55203MW	Beauty	1,2-Dichloro-1,1,2,2-tetrafluoroethane	76-14-2	non_detected	0.113137084989848	2	2018-07-19	1e+06
WTC55203MW	Beauty	1,2-Dichlorobenzene	95-50-1	non_detected	0.0919238815542512	2	2018-07-19	25000
WTC55203MW	Beauty	1,2-Dichloroethane	107-06-2	non_detected	0.0622253967444162	2	2018-07-19	1e+05
WTC55203MW	Beauty	1,2-Dichloropropane	78-87-5	non_detected	0.169705627484771	2	2018-07-19	10000
WTC55203MW	Beauty	1,2,4-Trichlorobenzene	120-82-1	non_detected	0.304055915910215	2	2018-07-19	2000
WTC55203MW	Beauty	1,2,4-Trimethylbenzene	95-63-6	non_detected	0.113137084989848	2	2018-07-19	25000
WTC55203MW	Beauty	1,3-Butadiene	106-99-0	non_detected	0.106066017177982	2	2018-07-19	2000
WTC55203MW	Beauty	1,3-Dichlorobenzene	541-73-1	non_detected	0.0777817459305202	2	2018-07-19	25000
WTC55203MW	Beauty	1,3,5-Trimethylbenzene	108-67-8	non_detected	0.0919238815542512	2	2018-07-19	25000
WTC55203MW	Beauty	1,4-Dichlorobenzene	106-46-7	non_detected	0.106066017177982	2	2018-07-19	10000
WTC55203MW	Beauty	1,4-Dioxane	123-91-1	non_detected	0.0707106781186548	2	2018-07-19	20000
WTC55203MW	Beauty	2-Butanone (MEK)	78-93-3	detected	0.81	2	2018-07-19	2e+05
WTC55203MW	Beauty	2-Hexanone	591-78-6	non_detected	0.0615182899632296	2	2018-07-19	1e+05
WTC55203MW	Beauty	2-Propanol	67-63-0	detected	26	2	2018-07-19	2e+05
WTC55203MW	Beauty	2,2,4-Trimethylpentane	540-84-1	non_detected	0.0502045814642449	2	2018-07-19	3e+05
WTC55203MW	Beauty	4-Ethyltoluene	622-96-8	non_detected	0.134350288425444	2	2018-07-19	NA
WTC55203MW	Beauty	4-Methyl-2-pentanone (MIBK)	108-10-1	non_detected	0.0989949493661166	2	2018-07-19	20000
WTC55203MW	Beauty	Acetone	67-64-1	detected	29	2	2018-07-19	250000
WTC55203MW	Beauty	Allyl chloride	107-05-1	non_detected	0.0777817459305202	2	2018-07-19	1000
WTC55203MW	Beauty	Benzene	71-43-2	non_detected	0.0558614357137373	2	2018-07-19	500
WTC55203MW	Beauty	Benzyl chloride	100-44-7	non_detected	0.113137084989848	2	2018-07-19	1000
WTC55203MW	Beauty	Bromodichloromethane	75-27-4	non_detected	0.0466690475583121	2	2018-07-19	NA
WTC55203MW	Beauty	Bromoform	75-25-2	non_detected	0.0494974746830583	2	2018-07-19	500
WTC55203MW	Beauty	Bromomethane	74-83-9	non_detected	0.240416305603426	2	2018-07-19	2e+05
WTC55203MW	Beauty	Carbon disulfide	75-15-0	non_detected	0.0551543289325507	2	2018-07-19	1000
WTC55203MW	Beauty	Carbon tetrachloride	56-23-5	non_detected	0.045254833995939	2	2018-07-19	5000
WTC55203MW	Beauty	Chlorobenzene	108-90-7	non_detected	0.045254833995939	2	2018-07-19	10000
WTC55203MW	Beauty	Chloroethane	75-00-3	non_detected	0.21920310216783	2	2018-07-19	1e+05
WTC55203MW	Beauty	Chloroform	67-66-3	non_detected	0.067175144212722	2	2018-07-19	10000
WTC55203MW	Beauty	Chloromethane	74-87-3	non_detected	0.14142135623731	2	2018-07-19	1e+05
WTC55203MW	Beauty	cis-1,2-Dichloroethene	156-59-2	non_detected	0.0629325035256027	2	2018-07-19	2e+05
WTC55203MW	Beauty	cis-1,3-Dichloropropene	10061-01-5	non_detected	0.0707106781186548	2	2018-07-19	1000
WTC55203MW	Beauty	Cyclohexane	110-82-7	non_detected	0.05939696961967	2	2018-07-19	1e+05
WTC55203MW	Beauty	Dibromochloromethane	124-48-1	non_detected	0.0558614357137373	2	2018-07-19	NA
WTC55203MW	Beauty	Dichlorodifluoromethane	75-71-8	non_detected	0.106066017177982	2	2018-07-19	1e+06
WTC55203MW	Beauty	Ethyl acetate	141-78-6	detected	2.5	2	2018-07-19	4e+05
WTC55203MW	Beauty	Ethylbenzene	100-41-4	non_detected	0.0445477272147525	2	2018-07-19	20000
WTC55203MW	Beauty	Hexachlorobutadiene	87-68-3	non_detected	0.304055915910215	2	2018-07-19	20
WTC55203MW	Beauty	Isopropylbenzene	98-82-8	non_detected	0.0707106781186548	2	2018-07-19	50000
WTC55203MW	Beauty	m,p-Xylene	179601-23-1	non_detected	0.0707106781186548	2	2018-07-19	1e+05
WTC55203MW	Beauty	Methyl-t-Butyl Ether (MTBE)	1634-04-4	non_detected	0.0848528137423857	2	2018-07-19	50000
WTC55203MW	Beauty	Methylene Chloride	75-09-2	non_detected	0.0509116882454314	2	2018-07-19	50000
WTC55203MW	Beauty	n-Butylbenzene	104-51-8	non_detected	0.127279220613579	2	2018-07-19	10000
WTC55203MW	Beauty	n-Heptane	142-82-5	non_detected	0.0445477272147525	2	2018-07-19	4e+05
WTC55203MW	Beauty	n-Hexane	110-54-3	non_detected	0.0530330085889911	2	2018-07-19	50000
WTC55203MW	Beauty	n-Nonane	111-84-2	non_detected	0.0410121933088198	2	2018-07-19	2e+05
WTC55203MW	Beauty	n-Octane	111-65-9	non_detected	0.0388908729652601	2	2018-07-19	3e+05
WTC55203MW	Beauty	N-Propylbenzene	103-65-1	non_detected	0.0417193000900063	2	2018-07-19	NA
WTC55203MW	Beauty	Naphthalene	91-20-3	non_detected	0.395979797464467	2	2018-07-19	10000
WTC55203MW	Beauty	o-Xylene	95-47-6	non_detected	0.0381837661840736	2	2018-07-19	1e+05
WTC55203MW	Beauty	Propene	115-07-1	detected	0.49	2	2018-07-19	5e+05
WTC55203MW	Beauty	sec-Butylbenzene	135-98-8	non_detected	0.0494974746830583	2	2018-07-19	NA
WTC55203MW	Beauty	Styrene	100-42-5	non_detected	0.0417193000900063	2	2018-07-19	20000
WTC55203MW	Beauty	tert-Butylbenzene	98-06-6	non_detected	0.0480832611206852	2	2018-07-19	10000
WTC55203MW	Beauty	Tetrachloroethene	127-18-4	non_detected	0.0360624458405139	2	2018-07-19	25000
WTC55203MW	Beauty	Tetrahydrofuran	109-99-9	non_detected	0.148492424049175	2	2018-07-19	50000
WTC55203MW	Beauty	Toluene	108-88-3	detected	0.99	2	2018-07-19	20000
WTC55203MW	Beauty	trans-1,2-Dichloroethene	156-60-5	non_detected	0.0707106781186548	2	2018-07-19	2e+05
WTC55203MW	Beauty	trans-1,3-Dichloropropene	10061-02-6	non_detected	0.0622253967444162	2	2018-07-19	1000
WTC55203MW	Beauty	Trichloroethene	79-01-6	non_detected	0.0777817459305202	2	2018-07-19	10000
WTC55203MW	Beauty	Trichlorofluoromethane	75-69-4	non_detected	0.14142135623731	2	2018-07-19	1e+06
WTC55203MW	Beauty	Vinyl acetate	108-05-4	non_detected	0.106066017177982	2	2018-07-19	10000
WTC55203MW	Beauty	Vinyl bromide	593-60-2	non_detected	0.183847763108502	2	2018-07-19	500
WTC55203MW	Beauty	Vinyl chloride	75-01-4	non_detected	0.0848528137423857	2	2018-07-19	1000
NUO57783EG	Beauty	1,1-Dichloroethane	75-34-3	non_detected	0.0134350288425444	2	2018-07-13	1e+05
NUO57783EG	Beauty	1,1,1-Trichloroethane	71-55-6	non_detected	0.00848528137423857	2	2018-07-13	10000
NUO57783EG	Beauty	1,1,2-Trichloro-1,2,2-trifluoroethane	76-13-1	non_detected	0.00700035713374682	2	2018-07-13	1e+06
NUO57783EG	Beauty	1,1,2-Trichloroethane	79-00-5	non_detected	0.00700035713374682	2	2018-07-13	10000
NUO57783EG	Beauty	1,1,2,2-Tetrachloroethane	79-34-5	non_detected	0.00777817459305202	2	2018-07-13	1000
NUO57783EG	Beauty	1,2-Dibromoethane (EDB)	106-93-4	non_detected	0.00572756492761103	2	2018-07-13	20000
NUO57783EG	Beauty	1,2-Dichloro-1,1,2,2-tetrafluoroethane	76-14-2	non_detected	0.00848528137423857	2	2018-07-13	1e+06
NUO57783EG	Beauty	1,2-Dichlorobenzene	95-50-1	non_detected	0.00919238815542512	2	2018-07-13	25000
NUO57783EG	Beauty	1,2-Dichloroethane	107-06-2	non_detected	0.0106066017177982	2	2018-07-13	1e+05
NUO57783EG	Beauty	1,2-Dichloropropane	78-87-5	non_detected	0.00989949493661166	2	2018-07-13	10000
NUO57783EG	Beauty	1,2,4-Trichlorobenzene	120-82-1	non_detected	0.0127279220613579	2	2018-07-13	2000
NUO57783EG	Beauty	1,2,4-Trimethylbenzene	95-63-6	non_detected	0.0106066017177982	2	2018-07-13	25000
NUO57783EG	Beauty	1,3-Butadiene	106-99-0	non_detected	0.0282842712474619	2	2018-07-13	2000
NUO57783EG	Beauty	1,3-Dichlorobenzene	541-73-1	non_detected	0.00919238815542512	2	2018-07-13	25000
NUO57783EG	Beauty	1,3,5-Trimethylbenzene	108-67-8	non_detected	0.0113137084989848	2	2018-07-13	25000
NUO57783EG	Beauty	1,4-Dichlorobenzene	106-46-7	non_detected	0.00989949493661166	2	2018-07-13	10000
NUO57783EG	Beauty	1,4-Dioxane	123-91-1	non_detected	0.0120208152801713	2	2018-07-13	20000
NUO57783EG	Beauty	2-Butanone (MEK)	78-93-3	detected	1.2	2	2018-07-13	2e+05
NUO57783EG	Beauty	2-Hexanone	591-78-6	non_detected	0.0113137084989848	2	2018-07-13	1e+05
NUO57783EG	Beauty	2-Propanol	67-63-0	detected	36	2	2018-07-13	2e+05
NUO57783EG	Beauty	2,2,4-Trimethylpentane	540-84-1	non_detected	0.0120208152801713	2	2018-07-13	3e+05
NUO57783EG	Beauty	4-Ethyltoluene	622-96-8	non_detected	0.0120208152801713	2	2018-07-13	NA
NUO57783EG	Beauty	4-Methyl-2-pentanone (MIBK)	108-10-1	non_detected	0.0127279220613579	2	2018-07-13	20000
NUO57783EG	Beauty	Acetone	67-64-1	detected	860	2	2018-07-13	250000
NUO57783EG	Beauty	Allyl chloride	107-05-1	non_detected	0.0162634559672906	2	2018-07-13	1000
NUO57783EG	Beauty	Benzene	71-43-2	non_detected	0.0169705627484771	2	2018-07-13	500
NUO57783EG	Beauty	Benzyl chloride	100-44-7	non_detected	0.0162634559672906	2	2018-07-13	1000
NUO57783EG	Beauty	Bromodichloromethane	75-27-4	non_detected	0.00777817459305202	2	2018-07-13	NA
NUO57783EG	Beauty	Bromoform	75-25-2	non_detected	0.00777817459305202	2	2018-07-13	500
NUO57783EG	Beauty	Bromomethane	74-83-9	non_detected	0.0134350288425444	2	2018-07-13	2e+05
NUO57783EG	Beauty	Carbon disulfide	75-15-0	detected	1.1	2	2018-07-13	1000
NUO57783EG	Beauty	Carbon tetrachloride	56-23-5	non_detected	0.00848528137423857	2	2018-07-13	5000
NUO57783EG	Beauty	Chlorobenzene	108-90-7	non_detected	0.0106066017177982	2	2018-07-13	10000
NUO57783EG	Beauty	Chloroethane	75-00-3	non_detected	0.0176776695296637	2	2018-07-13	1e+05
NUO57783EG	Beauty	Chloroform	67-66-3	non_detected	0.0106066017177982	2	2018-07-13	10000
NUO57783EG	Beauty	Chloromethane	74-87-3	non_detected	0.029698484809835	2	2018-07-13	1e+05
NUO57783EG	Beauty	cis-1,2-Dichloroethene	156-59-2	non_detected	0.0134350288425444	2	2018-07-13	2e+05
NUO57783EG	Beauty	cis-1,3-Dichloropropene	10061-01-5	non_detected	0.0127279220613579	2	2018-07-13	1000
NUO57783EG	Beauty	Cyclohexane	110-82-7	non_detected	0.0311126983722081	2	2018-07-13	1e+05
NUO57783EG	Beauty	Dibromochloromethane	124-48-1	non_detected	0.00579827560572969	2	2018-07-13	NA
NUO57783EG	Beauty	Dichlorodifluoromethane	75-71-8	detected	0.29	2	2018-07-13	1e+06
NUO57783EG	Beauty	Ethyl acetate	141-78-6	detected	14	2	2018-07-13	4e+05
NUO57783EG	Beauty	Ethylbenzene	100-41-4	non_detected	0.0120208152801713	2	2018-07-13	20000
NUO57783EG	Beauty	Hexachlorobutadiene	87-68-3	non_detected	0.00707106781186547	2	2018-07-13	20
NUO57783EG	Beauty	Isopropylbenzene	98-82-8	non_detected	0.0113137084989848	2	2018-07-13	50000
NUO57783EG	Beauty	m,p-Xylene	179601-23-1	non_detected	0.0226274169979695	2	2018-07-13	1e+05
NUO57783EG	Beauty	Methyl-t-Butyl Ether (MTBE)	1634-04-4	non_detected	0.0120208152801713	2	2018-07-13	50000
NUO57783EG	Beauty	Methylene Chloride	75-09-2	non_detected	0.0304055915910215	2	2018-07-13	50000
NUO57783EG	Beauty	n-Butylbenzene	104-51-8	non_detected	0.00989949493661166	2	2018-07-13	10000
NUO57783EG	Beauty	n-Heptane	142-82-5	non_detected	0.0148492424049175	2	2018-07-13	4e+05
NUO57783EG	Beauty	n-Hexane	110-54-3	detected	0.2	2	2018-07-13	50000
NUO57783EG	Beauty	n-Nonane	111-84-2	detected	0.13	2	2018-07-13	2e+05
NUO57783EG	Beauty	n-Octane	111-65-9	non_detected	0.0183847763108502	2	2018-07-13	3e+05
NUO57783EG	Beauty	N-Propylbenzene	103-65-1	non_detected	0.0113137084989848	2	2018-07-13	NA
NUO57783EG	Beauty	Naphthalene	91-20-3	non_detected	0.0176776695296637	2	2018-07-13	10000
NUO57783EG	Beauty	o-Xylene	95-47-6	non_detected	0.0127279220613579	2	2018-07-13	1e+05
NUO57783EG	Beauty	Propene	115-07-1	detected	16	2	2018-07-13	5e+05
NUO57783EG	Beauty	sec-Butylbenzene	135-98-8	non_detected	0.00919238815542512	2	2018-07-13	NA
NUO57783EG	Beauty	Styrene	100-42-5	non_detected	0.0141421356237309	2	2018-07-13	20000
NUO57783EG	Beauty	tert-Butylbenzene	98-06-6	non_detected	0.0106066017177982	2	2018-07-13	10000
NUO57783EG	Beauty	Tetrachloroethene	127-18-4	non_detected	0.00707106781186547	2	2018-07-13	25000
NUO57783EG	Beauty	Tetrahydrofuran	109-99-9	non_detected	0.0162634559672906	2	2018-07-13	50000
NUO57783EG	Beauty	Toluene	108-88-3	detected	0.79	2	2018-07-13	20000
NUO57783EG	Beauty	trans-1,2-Dichloroethene	156-60-5	non_detected	0.0134350288425444	2	2018-07-13	2e+05
NUO57783EG	Beauty	trans-1,3-Dichloropropene	10061-02-6	non_detected	0.0169705627484771	2	2018-07-13	1000
NUO57783EG	Beauty	Trichloroethene	79-01-6	non_detected	0.00919238815542512	2	2018-07-13	10000
NUO57783EG	Beauty	Trichlorofluoromethane	75-69-4	detected	0.13	2	2018-07-13	1e+06
NUO57783EG	Beauty	Vinyl acetate	108-05-4	non_detected	0.240416305603426	2	2018-07-13	10000
NUO57783EG	Beauty	Vinyl bromide	593-60-2	non_detected	0.0339411254969543	2	2018-07-13	500
NUO57783EG	Beauty	Vinyl chloride	75-01-4	non_detected	0.015556349186104	2	2018-07-13	1000
NUO57783EG	Beauty	1,1-Dichloroethane	75-34-3	non_detected	0.777817459305202	2	2018-07-20	1e+05
NUO57783EG	Beauty	1,1,1-Trichloroethane	71-55-6	non_detected	0.707106781186547	2	2018-07-20	10000
NUO57783EG	Beauty	1,1,2-Trichloro-1,2,2-trifluoroethane	76-13-1	non_detected	1.83847763108502	2	2018-07-20	1e+06
NUO57783EG	Beauty	1,1,2-Trichloroethane	79-00-5	non_detected	0.777817459305202	2	2018-07-20	10000
NUO57783EG	Beauty	1,1,2,2-Tetrachloroethane	79-34-5	non_detected	0.777817459305202	2	2018-07-20	1000
NUO57783EG	Beauty	1,2-Dibromoethane (EDB)	106-93-4	non_detected	0.848528137423857	2	2018-07-20	20000
NUO57783EG	Beauty	1,2-Dichloro-1,1,2,2-tetrafluoroethane	76-14-2	non_detected	1.69705627484771	2	2018-07-20	1e+06
NUO57783EG	Beauty	1,2-Dichlorobenzene	95-50-1	non_detected	1.41421356237309	2	2018-07-20	25000
NUO57783EG	Beauty	1,2-Dichloroethane	107-06-2	non_detected	0.989949493661166	2	2018-07-20	1e+05
NUO57783EG	Beauty	1,2-Dichloropropane	78-87-5	non_detected	2.68700576850888	2	2018-07-20	10000
NUO57783EG	Beauty	1,2,4-Trichlorobenzene	120-82-1	non_detected	4.80832611206852	2	2018-07-20	2000
NUO57783EG	Beauty	1,2,4-Trimethylbenzene	95-63-6	non_detected	1.76776695296637	2	2018-07-20	25000
NUO57783EG	Beauty	1,3-Butadiene	106-99-0	non_detected	1.69705627484771	2	2018-07-20	2000
NUO57783EG	Beauty	1,3-Dichlorobenzene	541-73-1	non_detected	1.20208152801713	2	2018-07-20	25000
NUO57783EG	Beauty	1,3,5-Trimethylbenzene	108-67-8	non_detected	1.41421356237309	2	2018-07-20	25000
NUO57783EG	Beauty	1,4-Dichlorobenzene	106-46-7	non_detected	1.62634559672906	2	2018-07-20	10000
NUO57783EG	Beauty	1,4-Dioxane	123-91-1	non_detected	1.13137084989848	2	2018-07-20	20000
NUO57783EG	Beauty	2-Butanone (MEK)	78-93-3	non_detected	2.1920310216783	2	2018-07-20	2e+05
NUO57783EG	Beauty	2-Hexanone	591-78-6	non_detected	0.989949493661166	2	2018-07-20	1e+05
NUO57783EG	Beauty	2-Propanol	67-63-0	detected	100	2	2018-07-20	2e+05
NUO57783EG	Beauty	2,2,4-Trimethylpentane	540-84-1	non_detected	0.777817459305202	2	2018-07-20	3e+05
NUO57783EG	Beauty	4-Ethyltoluene	622-96-8	non_detected	2.05060966544099	2	2018-07-20	NA
NUO57783EG	Beauty	4-Methyl-2-pentanone (MIBK)	108-10-1	non_detected	1.48492424049175	2	2018-07-20	20000
NUO57783EG	Beauty	Acetone	67-64-1	non_detected	1.97989898732233	2	2018-07-20	250000
NUO57783EG	Beauty	Allyl chloride	107-05-1	non_detected	1.20208152801713	2	2018-07-20	1000
NUO57783EG	Beauty	Benzene	71-43-2	non_detected	0.848528137423857	2	2018-07-20	500
NUO57783EG	Beauty	Benzyl chloride	100-44-7	non_detected	1.83847763108502	2	2018-07-20	1000
NUO57783EG	Beauty	Bromodichloromethane	75-27-4	non_detected	0.707106781186547	2	2018-07-20	NA
NUO57783EG	Beauty	Bromoform	75-25-2	non_detected	0.777817459305202	2	2018-07-20	500
NUO57783EG	Beauty	Bromomethane	74-83-9	non_detected	3.7476659402887	2	2018-07-20	2e+05
NUO57783EG	Beauty	Carbon disulfide	75-15-0	non_detected	0.848528137423857	2	2018-07-20	1000
NUO57783EG	Beauty	Carbon tetrachloride	56-23-5	non_detected	0.707106781186547	2	2018-07-20	5000
NUO57783EG	Beauty	Chlorobenzene	108-90-7	non_detected	0.707106781186547	2	2018-07-20	10000
NUO57783EG	Beauty	Chloroethane	75-00-3	non_detected	3.39411254969543	2	2018-07-20	1e+05
NUO57783EG	Beauty	Chloroform	67-66-3	non_detected	1.06066017177982	2	2018-07-20	10000
NUO57783EG	Beauty	Chloromethane	74-87-3	non_detected	2.1920310216783	2	2018-07-20	1e+05
NUO57783EG	Beauty	cis-1,2-Dichloroethene	156-59-2	non_detected	0.989949493661166	2	2018-07-20	2e+05
NUO57783EG	Beauty	cis-1,3-Dichloropropene	10061-01-5	non_detected	1.13137084989848	2	2018-07-20	1000
NUO57783EG	Beauty	Cyclohexane	110-82-7	non_detected	0.919238815542512	2	2018-07-20	1e+05
NUO57783EG	Beauty	Dibromochloromethane	124-48-1	non_detected	0.848528137423857	2	2018-07-20	NA
NUO57783EG	Beauty	Dichlorodifluoromethane	75-71-8	non_detected	1.62634559672906	2	2018-07-20	1e+06
NUO57783EG	Beauty	Ethyl acetate	141-78-6	non_detected	1.97989898732233	2	2018-07-20	4e+05
NUO57783EG	Beauty	Ethylbenzene	100-41-4	non_detected	0.700035713374682	2	2018-07-20	20000
NUO57783EG	Beauty	Hexachlorobutadiene	87-68-3	non_detected	4.80832611206852	2	2018-07-20	20
NUO57783EG	Beauty	Isopropylbenzene	98-82-8	non_detected	1.13137084989848	2	2018-07-20	50000
NUO57783EG	Beauty	m,p-Xylene	179601-23-1	non_detected	1.13137084989848	2	2018-07-20	1e+05
NUO57783EG	Beauty	Methyl-t-Butyl Ether (MTBE)	1634-04-4	non_detected	1.34350288425444	2	2018-07-20	50000
NUO57783EG	Beauty	Methylene Chloride	75-09-2	non_detected	0.777817459305202	2	2018-07-20	50000
NUO57783EG	Beauty	n-Butylbenzene	104-51-8	non_detected	1.97989898732233	2	2018-07-20	10000
NUO57783EG	Beauty	n-Heptane	142-82-5	non_detected	0.700035713374682	2	2018-07-20	4e+05
NUO57783EG	Beauty	n-Hexane	110-54-3	non_detected	0.848528137423857	2	2018-07-20	50000
NUO57783EG	Beauty	n-Nonane	111-84-2	non_detected	0.643467170879758	2	2018-07-20	2e+05
NUO57783EG	Beauty	n-Octane	111-65-9	non_detected	0.608111831820431	2	2018-07-20	3e+05
NUO57783EG	Beauty	N-Propylbenzene	103-65-1	non_detected	0.657609306503489	2	2018-07-20	NA
NUO57783EG	Beauty	Naphthalene	91-20-3	non_detected	6.22253967444162	2	2018-07-20	10000
NUO57783EG	Beauty	o-Xylene	95-47-6	non_detected	0.601040764008565	2	2018-07-20	1e+05
NUO57783EG	Beauty	Propene	115-07-1	non_detected	1.13137084989848	2	2018-07-20	5e+05
NUO57783EG	Beauty	sec-Butylbenzene	135-98-8	non_detected	0.777817459305202	2	2018-07-20	NA
NUO57783EG	Beauty	Styrene	100-42-5	non_detected	0.657609306503489	2	2018-07-20	20000
NUO57783EG	Beauty	tert-Butylbenzene	98-06-6	non_detected	0.777817459305202	2	2018-07-20	10000
NUO57783EG	Beauty	Tetrachloroethene	127-18-4	non_detected	0.565685424949238	2	2018-07-20	25000
NUO57783EG	Beauty	Tetrahydrofuran	109-99-9	non_detected	2.33345237791561	2	2018-07-20	50000
NUO57783EG	Beauty	Toluene	108-88-3	non_detected	0.565685424949238	2	2018-07-20	20000
NUO57783EG	Beauty	trans-1,2-Dichloroethene	156-60-5	non_detected	1.13137084989848	2	2018-07-20	2e+05
NUO57783EG	Beauty	trans-1,3-Dichloropropene	10061-02-6	non_detected	0.989949493661166	2	2018-07-20	1000
NUO57783EG	Beauty	Trichloroethene	79-01-6	non_detected	1.13137084989848	2	2018-07-20	10000
NUO57783EG	Beauty	Trichlorofluoromethane	75-69-4	non_detected	2.1920310216783	2	2018-07-20	1e+06
NUO57783EG	Beauty	Vinyl acetate	108-05-4	non_detected	1.62634559672906	2	2018-07-20	10000
NUO57783EG	Beauty	Vinyl bromide	593-60-2	non_detected	2.82842712474619	2	2018-07-20	500
NUO57783EG	Beauty	Vinyl chloride	75-01-4	non_detected	1.34350288425444	2	2018-07-20	1000
HOD60410EG	Beauty	1,1-Dichloroethane	75-34-3	non_detected	0.0989949493661166	2	2018-07-27	1e+05
HOD60410EG	Beauty	1,1,1-Trichloroethane	71-55-6	non_detected	0.0919238815542512	2	2018-07-27	10000
HOD60410EG	Beauty	1,1,2-Trichloro-1,2,2-trifluoroethane	76-13-1	non_detected	0.233345237791561	2	2018-07-27	1e+06
HOD60410EG	Beauty	1,1,2-Trichloroethane	79-00-5	non_detected	0.0919238815542512	2	2018-07-27	10000
HOD60410EG	Beauty	1,1,2,2-Tetrachloroethane	79-34-5	non_detected	0.0989949493661166	2	2018-07-27	1000
HOD60410EG	Beauty	1,2-Dibromoethane (EDB)	106-93-4	non_detected	0.106066017177982	2	2018-07-27	20000
HOD60410EG	Beauty	1,2-Dichloro-1,1,2,2-tetrafluoroethane	76-14-2	non_detected	0.21920310216783	2	2018-07-27	1e+06
HOD60410EG	Beauty	1,2-Dichlorobenzene	95-50-1	non_detected	0.183847763108502	2	2018-07-27	25000
HOD60410EG	Beauty	1,2-Dichloroethane	107-06-2	non_detected	0.127279220613579	2	2018-07-27	1e+05
HOD60410EG	Beauty	1,2-Dichloropropane	78-87-5	non_detected	0.339411254969543	2	2018-07-27	10000
HOD60410EG	Beauty	1,2,4-Trichlorobenzene	120-82-1	non_detected	0.615182899632296	2	2018-07-27	2000
HOD60410EG	Beauty	1,2,4-Trimethylbenzene	95-63-6	detected	2.7	2	2018-07-27	25000
HOD60410EG	Beauty	1,3-Butadiene	106-99-0	non_detected	0.21920310216783	2	2018-07-27	2000
HOD60410EG	Beauty	1,3-Dichlorobenzene	541-73-1	non_detected	0.15556349186104	2	2018-07-27	25000
HOD60410EG	Beauty	1,3,5-Trimethylbenzene	108-67-8	detected	1.4	2	2018-07-27	25000
HOD60410EG	Beauty	1,4-Dichlorobenzene	106-46-7	non_detected	0.212132034355964	2	2018-07-27	10000
HOD60410EG	Beauty	1,4-Dioxane	123-91-1	non_detected	0.14142135623731	2	2018-07-27	20000
HOD60410EG	Beauty	2-Butanone (MEK)	78-93-3	detected	1.6	2	2018-07-27	2e+05
HOD60410EG	Beauty	2-Hexanone	591-78-6	non_detected	0.120208152801713	2	2018-07-27	1e+05
HOD60410EG	Beauty	2-Propanol	67-63-0	detected	5.2	2	2018-07-27	2e+05
HOD60410EG	Beauty	2,2,4-Trimethylpentane	540-84-1	non_detected	0.0989949493661166	2	2018-07-27	3e+05
HOD60410EG	Beauty	4-Ethyltoluene	622-96-8	detected	1.2	2	2018-07-27	NA
HOD60410EG	Beauty	4-Methyl-2-pentanone (MIBK)	108-10-1	non_detected	0.190918830920368	2	2018-07-27	20000
HOD60410EG	Beauty	Acetone	67-64-1	detected	60	2	2018-07-27	250000
HOD60410EG	Beauty	Allyl chloride	107-05-1	non_detected	0.15556349186104	2	2018-07-27	1000
HOD60410EG	Beauty	Benzene	71-43-2	detected	1.2	2	2018-07-27	500
HOD60410EG	Beauty	Benzyl chloride	100-44-7	non_detected	0.233345237791561	2	2018-07-27	1000
HOD60410EG	Beauty	Bromodichloromethane	75-27-4	non_detected	0.0919238815542512	2	2018-07-27	NA
HOD60410EG	Beauty	Bromoform	75-25-2	non_detected	0.0989949493661166	2	2018-07-27	500
HOD60410EG	Beauty	Bromomethane	74-83-9	non_detected	0.473761543394987	2	2018-07-27	2e+05
HOD60410EG	Beauty	Carbon disulfide	75-15-0	non_detected	0.113137084989848	2	2018-07-27	1000
HOD60410EG	Beauty	Carbon tetrachloride	56-23-5	non_detected	0.0919238815542512	2	2018-07-27	5000
HOD60410EG	Beauty	Chlorobenzene	108-90-7	non_detected	0.0919238815542512	2	2018-07-27	10000
HOD60410EG	Beauty	Chloroethane	75-00-3	non_detected	0.438406204335659	2	2018-07-27	1e+05
HOD60410EG	Beauty	Chloroform	67-66-3	non_detected	0.134350288425444	2	2018-07-27	10000
HOD60410EG	Beauty	Chloromethane	74-87-3	non_detected	0.282842712474619	2	2018-07-27	1e+05
HOD60410EG	Beauty	cis-1,2-Dichloroethene	156-59-2	non_detected	0.127279220613579	2	2018-07-27	2e+05
HOD60410EG	Beauty	cis-1,3-Dichloropropene	10061-01-5	non_detected	0.148492424049175	2	2018-07-27	1000
HOD60410EG	Beauty	Cyclohexane	110-82-7	detected	1.5	2	2018-07-27	1e+05
HOD60410EG	Beauty	Dibromochloromethane	124-48-1	non_detected	0.113137084989848	2	2018-07-27	NA
HOD60410EG	Beauty	Dichlorodifluoromethane	75-71-8	non_detected	0.205060966544099	2	2018-07-27	1e+06
HOD60410EG	Beauty	Ethyl acetate	141-78-6	detected	6.9	2	2018-07-27	4e+05
HOD60410EG	Beauty	Ethylbenzene	100-41-4	detected	1.1	2	2018-07-27	20000
HOD60410EG	Beauty	Hexachlorobutadiene	87-68-3	non_detected	0.615182899632296	2	2018-07-27	20
HOD60410EG	Beauty	Isopropylbenzene	98-82-8	non_detected	0.14142135623731	2	2018-07-27	50000
HOD60410EG	Beauty	m,p-Xylene	179601-23-1	detected	3.2	2	2018-07-27	1e+05
HOD60410EG	Beauty	Methyl-t-Butyl Ether (MTBE)	1634-04-4	non_detected	0.169705627484771	2	2018-07-27	50000
HOD60410EG	Beauty	Methylene Chloride	75-09-2	non_detected	0.0989949493661166	2	2018-07-27	50000
HOD60410EG	Beauty	n-Butylbenzene	104-51-8	non_detected	0.247487373415292	2	2018-07-27	10000
HOD60410EG	Beauty	n-Heptane	142-82-5	non_detected	0.0919238815542512	2	2018-07-27	4e+05
HOD60410EG	Beauty	n-Hexane	110-54-3	non_detected	0.106066017177982	2	2018-07-27	50000
HOD60410EG	Beauty	n-Nonane	111-84-2	non_detected	0.0848528137423857	2	2018-07-27	2e+05
HOD60410EG	Beauty	n-Octane	111-65-9	non_detected	0.0777817459305202	2	2018-07-27	3e+05
HOD60410EG	Beauty	N-Propylbenzene	103-65-1	non_detected	0.0848528137423857	2	2018-07-27	NA
HOD60410EG	Beauty	Naphthalene	91-20-3	non_detected	0.777817459305202	2	2018-07-27	10000
HOD60410EG	Beauty	o-Xylene	95-47-6	detected	1.2	2	2018-07-27	1e+05
HOD60410EG	Beauty	Propene	115-07-1	detected	1.1	2	2018-07-27	5e+05
HOD60410EG	Beauty	sec-Butylbenzene	135-98-8	non_detected	0.0989949493661166	2	2018-07-27	NA
HOD60410EG	Beauty	Styrene	100-42-5	non_detected	0.0848528137423857	2	2018-07-27	20000
HOD60410EG	Beauty	tert-Butylbenzene	98-06-6	non_detected	0.0989949493661166	2	2018-07-27	10000
HOD60410EG	Beauty	Tetrachloroethene	127-18-4	non_detected	0.0707106781186548	2	2018-07-27	25000
HOD60410EG	Beauty	Tetrahydrofuran	109-99-9	non_detected	0.29698484809835	2	2018-07-27	50000
HOD60410EG	Beauty	Toluene	108-88-3	detected	11	2	2018-07-27	20000
HOD60410EG	Beauty	trans-1,2-Dichloroethene	156-60-5	non_detected	0.14142135623731	2	2018-07-27	2e+05
HOD60410EG	Beauty	trans-1,3-Dichloropropene	10061-02-6	non_detected	0.127279220613579	2	2018-07-27	1000
HOD60410EG	Beauty	Trichloroethene	79-01-6	non_detected	0.148492424049175	2	2018-07-27	10000
HOD60410EG	Beauty	Trichlorofluoromethane	75-69-4	non_detected	0.275771644662754	2	2018-07-27	1e+06
HOD60410EG	Beauty	Vinyl acetate	108-05-4	non_detected	0.205060966544099	2	2018-07-27	10000
HOD60410EG	Beauty	Vinyl bromide	593-60-2	non_detected	0.360624458405139	2	2018-07-27	500
HOD60410EG	Beauty	Vinyl chloride	75-01-4	non_detected	0.169705627484771	2	2018-07-27	1000
WSY17926EL	Beauty	1,1-Dichloroethane	75-34-3	non_detected	0.664680374315355	2	2018-07-18	1e+05
WSY17926EL	Beauty	1,1,1-Trichloroethane	71-55-6	non_detected	0.601040764008565	2	2018-07-18	10000
WSY17926EL	Beauty	1,1,2-Trichloro-1,2,2-trifluoroethane	76-13-1	non_detected	1.48492424049175	2	2018-07-18	1e+06
WSY17926EL	Beauty	1,1,2-Trichloroethane	79-00-5	non_detected	0.622253967444162	2	2018-07-18	10000
WSY17926EL	Beauty	1,1,2,2-Tetrachloroethane	79-34-5	non_detected	0.636396103067893	2	2018-07-18	1000
WSY17926EL	Beauty	1,2-Dibromoethane (EDB)	106-93-4	non_detected	0.692964645562817	2	2018-07-18	20000
WSY17926EL	Beauty	1,2-Dichloro-1,1,2,2-tetrafluoroethane	76-14-2	non_detected	1.41421356237309	2	2018-07-18	1e+06
WSY17926EL	Beauty	1,2-Dichlorobenzene	95-50-1	non_detected	1.20208152801713	2	2018-07-18	25000
WSY17926EL	Beauty	1,2-Dichloroethane	107-06-2	non_detected	0.848528137423857	2	2018-07-18	1e+05
WSY17926EL	Beauty	1,2-Dichloropropane	78-87-5	non_detected	2.1920310216783	2	2018-07-18	10000
WSY17926EL	Beauty	1,2,4-Trichlorobenzene	120-82-1	non_detected	4.03050865276332	2	2018-07-18	2000
WSY17926EL	Beauty	1,2,4-Trimethylbenzene	95-63-6	non_detected	1.48492424049175	2	2018-07-18	25000
WSY17926EL	Beauty	1,3-Butadiene	106-99-0	non_detected	1.41421356237309	2	2018-07-18	2000
WSY17926EL	Beauty	1,3-Dichlorobenzene	541-73-1	non_detected	0.989949493661166	2	2018-07-18	25000
WSY17926EL	Beauty	1,3,5-Trimethylbenzene	108-67-8	non_detected	1.13137084989848	2	2018-07-18	25000
WSY17926EL	Beauty	1,4-Dichlorobenzene	106-46-7	non_detected	1.41421356237309	2	2018-07-18	10000
WSY17926EL	Beauty	1,4-Dioxane	123-91-1	non_detected	0.919238815542512	2	2018-07-18	20000
WSY17926EL	Beauty	2-Butanone (MEK)	78-93-3	non_detected	1.83847763108502	2	2018-07-18	2e+05
WSY17926EL	Beauty	2-Hexanone	591-78-6	non_detected	0.777817459305202	2	2018-07-18	1e+05
WSY17926EL	Beauty	2-Propanol	67-63-0	detected	70	2	2018-07-18	2e+05
WSY17926EL	Beauty	2,2,4-Trimethylpentane	540-84-1	non_detected	0.657609306503489	2	2018-07-18	3e+05
WSY17926EL	Beauty	4-Ethyltoluene	622-96-8	non_detected	1.69705627484771	2	2018-07-18	NA
WSY17926EL	Beauty	4-Methyl-2-pentanone (MIBK)	108-10-1	non_detected	1.27279220613579	2	2018-07-18	20000
WSY17926EL	Beauty	Acetone	67-64-1	detected	130	2	2018-07-18	250000
WSY17926EL	Beauty	Allyl chloride	107-05-1	non_detected	1.06066017177982	2	2018-07-18	1000
WSY17926EL	Beauty	Benzene	71-43-2	non_detected	0.707106781186547	2	2018-07-18	500
WSY17926EL	Beauty	Benzyl chloride	100-44-7	non_detected	1.48492424049175	2	2018-07-18	1000
WSY17926EL	Beauty	Bromodichloromethane	75-27-4	non_detected	0.608111831820431	2	2018-07-18	NA
WSY17926EL	Beauty	Bromoform	75-25-2	non_detected	0.650538238691624	2	2018-07-18	500
WSY17926EL	Beauty	Bromomethane	74-83-9	non_detected	3.11126983722081	2	2018-07-18	2e+05
WSY17926EL	Beauty	Carbon disulfide	75-15-0	non_detected	0.707106781186547	2	2018-07-18	1000
WSY17926EL	Beauty	Carbon tetrachloride	56-23-5	non_detected	0.5939696961967	2	2018-07-18	5000
WSY17926EL	Beauty	Chlorobenzene	108-90-7	non_detected	0.5939696961967	2	2018-07-18	10000
WSY17926EL	Beauty	Chloroethane	75-00-3	non_detected	2.82842712474619	2	2018-07-18	1e+05
WSY17926EL	Beauty	Chloroform	67-66-3	non_detected	0.848528137423857	2	2018-07-18	10000
WSY17926EL	Beauty	Chloromethane	74-87-3	non_detected	1.83847763108502	2	2018-07-18	1e+05
WSY17926EL	Beauty	cis-1,2-Dichloroethene	156-59-2	non_detected	0.848528137423857	2	2018-07-18	2e+05
WSY17926EL	Beauty	cis-1,3-Dichloropropene	10061-01-5	non_detected	0.989949493661166	2	2018-07-18	1000
WSY17926EL	Beauty	Cyclohexane	110-82-7	non_detected	0.777817459305202	2	2018-07-18	1e+05
WSY17926EL	Beauty	Dibromochloromethane	124-48-1	non_detected	0.707106781186547	2	2018-07-18	NA
WSY17926EL	Beauty	Dichlorodifluoromethane	75-71-8	non_detected	1.34350288425444	2	2018-07-18	1e+06
WSY17926EL	Beauty	Ethyl acetate	141-78-6	non_detected	1.69705627484771	2	2018-07-18	4e+05
WSY17926EL	Beauty	Ethylbenzene	100-41-4	non_detected	0.586898628384834	2	2018-07-18	20000
WSY17926EL	Beauty	Hexachlorobutadiene	87-68-3	non_detected	4.03050865276332	2	2018-07-18	20
WSY17926EL	Beauty	Isopropylbenzene	98-82-8	non_detected	0.919238815542512	2	2018-07-18	50000
WSY17926EL	Beauty	m,p-Xylene	179601-23-1	non_detected	0.919238815542512	2	2018-07-18	1e+05
WSY17926EL	Beauty	Methyl-t-Butyl Ether (MTBE)	1634-04-4	non_detected	1.13137084989848	2	2018-07-18	50000
WSY17926EL	Beauty	Methylene Chloride	75-09-2	non_detected	0.664680374315355	2	2018-07-18	50000
WSY17926EL	Beauty	n-Butylbenzene	104-51-8	non_detected	1.62634559672906	2	2018-07-18	10000
WSY17926EL	Beauty	n-Heptane	142-82-5	non_detected	0.586898628384834	2	2018-07-18	4e+05
WSY17926EL	Beauty	n-Hexane	110-54-3	non_detected	0.692964645562817	2	2018-07-18	50000
WSY17926EL	Beauty	n-Nonane	111-84-2	non_detected	0.537401153701776	2	2018-07-18	2e+05
WSY17926EL	Beauty	n-Octane	111-65-9	non_detected	0.509116882454314	2	2018-07-18	3e+05
WSY17926EL	Beauty	N-Propylbenzene	103-65-1	non_detected	0.544472221513642	2	2018-07-18	NA
WSY17926EL	Beauty	Naphthalene	91-20-3	non_detected	5.23259018078045	2	2018-07-18	10000
WSY17926EL	Beauty	o-Xylene	95-47-6	non_detected	0.502045814642449	2	2018-07-18	1e+05
WSY17926EL	Beauty	Propene	115-07-1	detected	7.3	2	2018-07-18	5e+05
WSY17926EL	Beauty	sec-Butylbenzene	135-98-8	non_detected	0.650538238691624	2	2018-07-18	NA
WSY17926EL	Beauty	Styrene	100-42-5	non_detected	0.544472221513642	2	2018-07-18	20000
WSY17926EL	Beauty	tert-Butylbenzene	98-06-6	non_detected	0.629325035256027	2	2018-07-18	10000
WSY17926EL	Beauty	Tetrachloroethene	127-18-4	non_detected	0.473761543394987	2	2018-07-18	25000
WSY17926EL	Beauty	Tetrahydrofuran	109-99-9	non_detected	1.97989898732233	2	2018-07-18	50000
WSY17926EL	Beauty	Toluene	108-88-3	non_detected	0.473761543394987	2	2018-07-18	20000
WSY17926EL	Beauty	trans-1,2-Dichloroethene	156-60-5	non_detected	0.919238815542512	2	2018-07-18	2e+05
WSY17926EL	Beauty	trans-1,3-Dichloropropene	10061-02-6	non_detected	0.848528137423857	2	2018-07-18	1000
WSY17926EL	Beauty	Trichloroethene	79-01-6	non_detected	0.989949493661166	2	2018-07-18	10000
WSY17926EL	Beauty	Trichlorofluoromethane	75-69-4	non_detected	1.83847763108502	2	2018-07-18	1e+06
WSY17926EL	Beauty	Vinyl acetate	108-05-4	non_detected	1.34350288425444	2	2018-07-18	10000
WSY17926EL	Beauty	Vinyl bromide	593-60-2	non_detected	2.33345237791561	2	2018-07-18	500
WSY17926EL	Beauty	Vinyl chloride	75-01-4	non_detected	1.13137084989848	2	2018-07-18	1000
WSY17926EL	Beauty	1,1-Dichloroethane	75-34-3	non_detected	0.494974746830583	2	2018-07-21	1e+05
WSY17926EL	Beauty	1,1,1-Trichloroethane	71-55-6	non_detected	0.445477272147525	2	2018-07-21	10000
WSY17926EL	Beauty	1,1,2-Trichloro-1,2,2-trifluoroethane	76-13-1	non_detected	1.13137084989848	2	2018-07-21	1e+06
WSY17926EL	Beauty	1,1,2-Trichloroethane	79-00-5	non_detected	0.459619407771256	2	2018-07-21	10000
WSY17926EL	Beauty	1,1,2,2-Tetrachloroethane	79-34-5	non_detected	0.473761543394987	2	2018-07-21	1000
WSY17926EL	Beauty	1,2-Dibromoethane (EDB)	106-93-4	non_detected	0.51618795026618	2	2018-07-21	20000
WSY17926EL	Beauty	1,2-Dichloro-1,1,2,2-tetrafluoroethane	76-14-2	non_detected	1.06066017177982	2	2018-07-21	1e+06
WSY17926EL	Beauty	1,2-Dichlorobenzene	95-50-1	non_detected	0.919238815542512	2	2018-07-21	25000
WSY17926EL	Beauty	1,2-Dichloroethane	107-06-2	non_detected	0.601040764008565	2	2018-07-21	1e+05
WSY17926EL	Beauty	1,2-Dichloropropane	78-87-5	non_detected	1.62634559672906	2	2018-07-21	10000
WSY17926EL	Beauty	1,2,4-Trichlorobenzene	120-82-1	non_detected	2.9698484809835	2	2018-07-21	2000
WSY17926EL	Beauty	1,2,4-Trimethylbenzene	95-63-6	non_detected	1.13137084989848	2	2018-07-21	25000
WSY17926EL	Beauty	1,3-Butadiene	106-99-0	non_detected	1.06066017177982	2	2018-07-21	2000
WSY17926EL	Beauty	1,3-Dichlorobenzene	541-73-1	non_detected	0.777817459305202	2	2018-07-21	25000
WSY17926EL	Beauty	1,3,5-Trimethylbenzene	108-67-8	non_detected	0.848528137423857	2	2018-07-21	25000
WSY17926EL	Beauty	1,4-Dichlorobenzene	106-46-7	non_detected	0.989949493661166	2	2018-07-21	10000
WSY17926EL	Beauty	1,4-Dioxane	123-91-1	non_detected	0.692964645562817	2	2018-07-21	20000
WSY17926EL	Beauty	2-Butanone (MEK)	78-93-3	non_detected	1.34350288425444	2	2018-07-21	2e+05
WSY17926EL	Beauty	2-Hexanone	591-78-6	non_detected	0.5939696961967	2	2018-07-21	1e+05
WSY17926EL	Beauty	2-Propanol	67-63-0	detected	47	2	2018-07-21	2e+05
WSY17926EL	Beauty	2,2,4-Trimethylpentane	540-84-1	non_detected	0.487903679018718	2	2018-07-21	3e+05
WSY17926EL	Beauty	4-Ethyltoluene	622-96-8	non_detected	1.27279220613579	2	2018-07-21	NA
WSY17926EL	Beauty	4-Methyl-2-pentanone (MIBK)	108-10-1	non_detected	0.919238815542512	2	2018-07-21	20000
WSY17926EL	Beauty	Acetone	67-64-1	detected	80	2	2018-07-21	250000
WSY17926EL	Beauty	Allyl chloride	107-05-1	non_detected	0.777817459305202	2	2018-07-21	1000
WSY17926EL	Beauty	Benzene	71-43-2	non_detected	0.544472221513642	2	2018-07-21	500
WSY17926EL	Beauty	Benzyl chloride	100-44-7	non_detected	1.13137084989848	2	2018-07-21	1000
WSY17926EL	Beauty	Bromodichloromethane	75-27-4	non_detected	0.45254833995939	2	2018-07-21	NA
WSY17926EL	Beauty	Bromoform	75-25-2	non_detected	0.480832611206852	2	2018-07-21	500
WSY17926EL	Beauty	Bromomethane	74-83-9	non_detected	2.33345237791561	2	2018-07-21	2e+05
WSY17926EL	Beauty	Carbon disulfide	75-15-0	non_detected	0.537401153701776	2	2018-07-21	1000
WSY17926EL	Beauty	Carbon tetrachloride	56-23-5	non_detected	0.438406204335659	2	2018-07-21	5000
WSY17926EL	Beauty	Chlorobenzene	108-90-7	non_detected	0.438406204335659	2	2018-07-21	10000
WSY17926EL	Beauty	Chloroethane	75-00-3	non_detected	2.12132034355964	2	2018-07-21	1e+05
WSY17926EL	Beauty	Chloroform	67-66-3	non_detected	0.650538238691624	2	2018-07-21	10000
WSY17926EL	Beauty	Chloromethane	74-87-3	non_detected	1.34350288425444	2	2018-07-21	1e+05
WSY17926EL	Beauty	cis-1,2-Dichloroethene	156-59-2	non_detected	0.608111831820431	2	2018-07-21	2e+05
WSY17926EL	Beauty	cis-1,3-Dichloropropene	10061-01-5	non_detected	0.707106781186547	2	2018-07-21	1000
WSY17926EL	Beauty	Cyclohexane	110-82-7	non_detected	0.579827560572969	2	2018-07-21	1e+05
[truncated: 171 more rows]
